# Supplementary material for: Isolation of porcine adult cardiomyocytes: Comparison between Langendorff perfusion and tissue slicing-assisted enzyme digestion
Source: PLoS One. 2023 May 26;18(5):e0285169. doi: 10.1371/journal.pone.0285169 (PMC10218724; doi:10.1371/journal.pone.0285169)
Supplement: S1 Data — Spreadsheet “Percent viable cells”: Quantification of the percentage viable cardiomyocytes (related to Fig 1C); Spreadsheet “Percent rod-shaped cells”: Quantification of the percentage rod-shaped cardiomyocytes (related to Fig 1D); Spreadsheet “Cell Length”: Q Quantification of cell length (related to Fig 1E). (XLSX) [file pone.0285169.s003.xlsx]

## Sheet: Percent viable cells
	Langendorff			Mean	TSAD			Mean
LV	35.63	54.45	29.1	39.7267	35.65	26.8	33.7	32.05
RV	42.53	68.95	38.05	49.8433	36.03	46.85	62.55	48.4767
LAA	41.99	59.97	36.24	46.0667	37.69	53.03	61.56	50.76

## Sheet: Percent rod-shaped cells
	Langendorff			Mean	TSAD			Mean
LV	45.52	56.53	38.77	46.94	47.64	29.89	38.41	38.6467
RV	56.35	69.49	45.34	57.06	56.27	50.03	65.51	57.27
LAA	51.28	61.02	36.65	49.65	58.36	58.02	63.37	59.9167

## Sheet: Cell Lengh
	Langendorff
LV			131.118	205.256	142.517	113.169	135.487	195.59	155.406	150.879	145.924	187.548	207.083	185.852	282.133	89.7217	151.766	204.966	191.208	136.151	129.116	114.712	131.583	145.068	138.352	172.513	111.744	200.286	124.083	204.138	154.75	149.294	155.766	113.275	144.128	139.48	132.856	134.045	122.295	150.464	186.43	153.104	157.139	166.328	134.534	130.113	162.502	152.566	131.861
RV	167.904	130.209	132.516	173.09	220.102	114.279	151.67	105.865	114.314	137.123	175.298	186.258	164.49	208.616	167.193	182.29	121.184	176.553	129.982	126.589	225.807	134.132	142.837	158.52	123.091	180.925	151.743	129.003	160.252	158.946	184.361	143.072	184.977	164.645	133.926	142.169	198.689	134.85	138.279	201.215	143.725	181.124	183.17	73.4531	160.564	90.5275	111.497	103.182	88.1334
LAA	206.484	181.199	109.173	189.344	198.081	234.59	182.861	232.6	177.707	187.718	245.849	190.544	140.307	194.995	155.93	138.518	144.306	142.338	154.439	276.461	104.057	285.22	193.17	129.561	246.779	202.725	140.179	193.486	204.53	156.805	154.069	236.131	210.792	223.23	210.337	119.116	131.328	193.066	113.747	214.861	223.275	131.74	173.385	197.621	239.09	137.002	195.774	142.166	120.313
[truncated: 412 more columns]
