# Supplementary material for: Isolation of porcine adult cardiomyocytes: Comparison between Langendorff perfusion and tissue slicing-assisted enzyme digestion
Source: PLoS One. 2023 May 26;18(5):e0285169. doi: 10.1371/journal.pone.0285169 (PMC10218724; doi:10.1371/journal.pone.0285169)
Supplement: S2 Data — Spreadsheet “Percentage”: Quantification of cell viabilities by LIVE/DEAD staining, PI staining and by percentage of rod-shaped cells (related to S1B Fig); Spreadsheet “Cell yield (×10^4) g tissue”: Quantification of tissue mass-normalized yields of cardiomyocytes isolated via Langendorff or TSAD. (XLSX) [file pone.0285169.s004.xlsx]

## Sheet: Percentage
	LIVE/DEAD	PI	Rod-shap
1	54.82	77.59	63.65
2	52.34	81.88	60.75
3	27.7	60.81	31.29

## Sheet: Cell yield （×10^4) g tissue
	Langendorff			Mean	TSAD			Mean
LV	5.87276	46.7719	18.8679	23.8375	9.78793	4.91228	25.1321	13.2774
RV	18.7291	304.561	44.2222	122.504	20.0669	209.123	168.741	132.643
LAA	83.7989	446.927	209.497	246.741	206.704	527.523	589.286	441.171
