# Supplementary material for: Isolation of porcine adult cardiomyocytes: Comparison between Langendorff perfusion and tissue slicing-assisted enzyme digestion
Source: PLoS One. 2023 May 26;18(5):e0285169. doi: 10.1371/journal.pone.0285169 (PMC10218724; doi:10.1371/journal.pone.0285169)
Supplement: S3 Data — Spreadsheet “Sarcomere Length”: Quantification of the Sarcomere Length of cardiomyocytes (related to Fig 2B); Spreadsheet “Mitochondrial size”: Quantification of the Mitochondrial size of cardiomyocytes (related to Fig 2D). (XLSX) [file pone.0285169.s005.xlsx]

## Sheet: Sarcomere Length
	Langendorff
LV	1.84833	1.78133	1.81667	1.81383	1.81525	1.63389	1.92312	1.68542	1.71214	1.91783	1.89845	1.74038	1.842	1.7034	1.85353	1.86667	1.842	1.86318	1.7429	1.66725	1.9025	1.88565		1.86469	1.77786	1.74562	1.64243	1.76019	1.69022	1.70689	1.7305	1.6325	1.7625	1.739	1.8715	1.67955	1.73327	1.6954	1.82831	1.91	1.833	1.79777	1.69433	1.78333	1.70204	1.73409
RV	1.57438	1.65429	1.91267	1.85831	1.82767	1.84632	1.87356	1.75583	1.70667	1.79685	1.87787	1.66942	1.8905	1.88822										1.68298					1.62682		1.59																		2.06571
LAA	1.87245	1.88087	1.8711	1.92939	1.90133	1.871	1.9195	1.90458	1.89279	1.89778	1.8355	1.91322	1.8745	1.90582	1.80711	1.83214	1.92379	1.92117						1.674		1.819																							1.8069
[truncated: 71 more columns]

## Sheet: Mitochondrial size
	Langendorff									Mean	TSAD										Mean
LV	0.335706	0.889053	0.475474	0.4446	0.401467	0.32625	0.233857	0.863543	0.170037	0.459998	0.3509	0.270273	0.346809	0.371861	0.422684	0.512833	0.318941	0.64025			0.404319
RV	0.596646	0.4791	0.423826	0.523348	0.6648	0.481923	0.464524	0.394572		0.503592	0.450421	0.848286	0.528417	0.935463	1.20566	0.345832	0.256475	0.193376	0.235493	1.64583	0.664525
LAA	0.741824	0.50261	0.338355	1.32343	0.140987	0.179854	0.227453	0.776549	0.43422	0.518365	0.388917	0.356429	0.372673	0.420482	0.362543	0.334896	0.464354				0.385756

## Sheet: Mitochondrial area fraction
	Langendorff									Mean	TSAD											Mean
LAA	12.3043	23.3386	21.8007	14.3069	26.3499	14.5913	26.6766	31.2221	19.9112	21.1669	12.87	23.8714	25.7738	15.8383	24.0438	20.4332	17.1894	16.2716				19.5364
LV	26.7687	29.9789	29.1099	27.572	16.6841	22.3866	17.2045	20		23.7131	17.7685	24.1569	40.9395	12.4485	36.2356	40.4554	42.8856	22.4536	24.2545	36.0865	43.0758	30.9782
RV	13.993	19.7028	21.5548	16.2453	18.2164	26.1514	15.2157	12.4566	28.1264	19.0736	19.4946	15.4184	20.3569	14.2585	26.2359	12.2315	15.3256					17.6173
