# Supplementary material for: Isolation of porcine adult cardiomyocytes: Comparison between Langendorff perfusion and tissue slicing-assisted enzyme digestion
Source: PLoS One. 2023 May 26;18(5):e0285169. doi: 10.1371/journal.pone.0285169 (PMC10218724; doi:10.1371/journal.pone.0285169)
Supplement: S4 Data — Spreadsheet “kegg”: KEGG enrichment of shared top 500 genes between LV-CMs isolated via Langendorff or TSAD (related to Fig 3C). Spreadsheet “GO_BP”: GO enrichment of shared top 500 genes between LV-CMs isolated via Langendorff or TSAD (related to S1 Fig). (XLSX) [file pone.0285169.s006.xlsx]

## Sheet: kegg
	ID	Description	GeneRatio	BgRatio	pvalue	p.adjust	qvalue	geneID	Count
ssc03010	ssc03010	Ribosome	80/317	149/8916	1.46553e-78	3.44399e-76	2.79222e-76	RN18S/RPL10/RPL23/RPLP0/RPLP1/RPL6/RPS20/RPS17/RPS12/RPS8/RPS27A/RPL7/RPS23/RPL5/RPL11/RPL17/RPS16/RPL27/RPS28/RPL36/RPL24/RPS6/RPL26/RPS15/RPL37/RPL8/RPL35/RPS3A/RPL10A/RPLP2/RPL7A/RPL31/RPS7/RPS26/RPS13/RPL22/RPS11/RPL4/RPL39/RPL19/RPL23A/RPL32/RPS3/RPL29/RPS4X/RPL30/RPL14/RPSA/RPS18/UBA52/RPL38/RPL37A/RPS14/RPS21/RPS24/RPS27/RPL27A/RPL28/RPL21/RPS19/RPL12/RPS9/RPL9/LOC100525692/FAU/RPL13/RPS15…	80
ssc05415	ssc05415	Diabetic cardiomyopathy	74/317	205/8916	1.92501e-56	2.10341e-54	1.70534e-54	SLC25A4/GAPDH/PLN/COX7A1/TNNI3/LOC100624067/COX5B/NDUFA4/LOC100516480/COX6C/LOC100156967/COX8H/NDUFB9/ATP2A2/LOC100524239/UQCRB/COX6B/LOC100156879/COX7C/NDUFA12/SDHB/LOC100525869/VDAC2/NDUFB8/UQCR10/LOC100524308/LOC100524873/NDUFV2/PDHA1/NDUFB4/VDAC1/NDUFA13/NDUFB1/SDHA/SDHD/NDUFS2/NDUFA9/NDUFB2/NDUFV1/VDAC3/NDUFA8/NDUFA3/CAMK2D/NDUFB5/NDUFS3/NDUFS7/MPC2/LOC100522678/NDUFC2/NDUFA11/NDUFS5/SDHC/ND…	74
ssc05171	ssc05171	Coronavirus disease - COVID-19	80/317	251/8916	2.68521e-56	2.10341e-54	1.70534e-54	RPL10/RPL23/RPLP0/JUN/RPLP1/FOS/RPL6/RPS20/RPS17/RPS12/RPS8/RPS27A/RPL7/RPS23/RPL5/RPL11/RPL17/RPS16/RPL27/RPS28/RPL36/RPL24/RPS6/RPL26/RPS15/RPL37/RPL8/RPL35/RPS3A/RPL10A/RPLP2/RPL7A/RPL31/RPS7/RPS26/RPS13/RPL22/RPS11/RPL4/RPL39/RPL19/RPL23A/RPL32/RPS3/RPL29/RPS4X/RPL30/RPL14/RPSA/RPS18/UBA52/RPL38/RPL37A/RPS14/RPS21/RPS24/RPS27/RPL27A/RPL28/RPL21/RPS19/RPL12/RPS9/RPL9/LOC100525692/FAU/RPL13/RPS…	80
ssc05012	ssc05012	Parkinson disease	81/317	268/8916	5.72834e-55	3.3654e-53	2.7285e-53	UBB/SLC25A4/COX7A1/LOC100624067/COX5B/NDUFA4/LOC100516480/COX6C/LOC100156967/CYCS/COX8H/NDUFB9/LOC100524239/RPS27A/UQCRB/COX6B/LOC100156879/COX7C/NDUFA12/UBC/SDHB/LOC100525869/VDAC2/NDUFB8/UQCR10/LOC100524308/LOC100524873/NDUFV2/HSPA5/NDUFB4/VDAC1/NDUFA13/NDUFB1/SDHA/UBA52/SDHD/NDUFS2/NDUFA9/NDUFB2/NDUFV1/VDAC3/NDUFA8/NDUFA3/PARK7/CAMK2D/NDUFB5/NDUFS3/NDUFS7/LOC100522678/NDUFC2/NDUFA11/NDUFS5/SDH…	81
ssc00190	ssc00190	Oxidative phosphorylation	61/317	137/8916	5.92511e-53	2.7848e-51	2.25778e-51	COX7A1/LOC100624067/COX5B/NDUFA4/LOC100516480/COX6C/LOC100156967/CYCS/COX8H/NDUFB9/LOC100524239/UQCRB/COX6B/LOC100156879/COX7C/NDUFA12/SDHB/LOC100525869/NDUFB8/UQCR10/LOC100524308/LOC100524873/NDUFV2/NDUFB4/NDUFA13/NDUFB1/SDHA/COX17/SDHD/NDUFS2/NDUFA9/NDUFB2/NDUFV1/NDUFA8/NDUFA3/NDUFB5/NDUFS3/NDUFS7/LOC100522678/NDUFC2/NDUFA11/NDUFS5/SDHC/NDUFAB1/NDUFB10/NDUFS1/NDUFA1/NDUFB3/COX7A2/NDUFS6/NDUFS8/…	61	50.5552
ssc04932	ssc04932	Non-alcoholic fatty liver disease	62/317	158/8916	1.09566e-49	4.29132e-48	3.47919e-48	COX7A1/LOC100624067/COX5B/NDUFA4/LOC100516480/JUN/FOS/COX6C/LOC100156967/CYCS/COX8H/NDUFB9/LOC100524239/UQCRB/COX6B/LOC100156879/COX7C/NDUFA12/SDHB/LOC100525869/NDUFB8/UQCR10/LOC100524308/LOC100524873/NDUFV2/NDUFB4/NDUFA13/NDUFB1/SDHA/SDHD/NDUFS2/NDUFA9/NDUFB2/NDUFV1/NDUFA8/NDUFA3/NDUFB5/NDUFS3/NDUFS7/LOC100522678/NDUFC2/NDUFA11/NDUFS5/SDHC/NDUFAB1/NDUFB10/NDUFS1/NDUFA1/NDUFB3/COX7A2/NDUFS6/NDUFS…	62
ssc05020	ssc05020	Prion disease	76/317	273/8916	1.7451e-48	5.85855e-47	4.74982e-47	SLC25A4/COX7A1/LOC100624067/COX5B/NDUFA4/LOC100516480/COX6C/LOC100156967/CYCS/COX8H/NDUFB9/EGR1/HSPA8/LOC100524239/UQCRB/COX6B/LOC100156879/COX7C/NDUFA12/SDHB/LOC100525869/VDAC2/NDUFB8/UQCR10/HSP70.2/LOC100524308/LOC100524873/NDUFV2/HSPA5/NDUFB4/VDAC1/NDUFA13/NDUFB1/SDHA/SDHD/NDUFS2/NDUFA9/NDUFB2/NDUFV1/VDAC3/NDUFA8/NDUFA3/NDUFB5/NDUFS3/NDUFS7/LOC100522678/NDUFC2/NDUFA11/NDUFS5/SDHC/NDUFAB1/NDUFB…	76
ssc05208	ssc05208	Chemical carcinogenesis - reactive oxygen species	69/317	227/8916	1.05091e-46	3.08705e-45	2.50282e-45	SLC25A4/COX7A1/LOC100624067/COX5B/NDUFA4/LOC100516480/JUN/FOS/COX6C/LOC100156967/COX8H/NDUFB9/LOC100524239/UQCRB/COX6B/LOC100156879/COX7C/NDUFA12/SDHB/LOC100525869/VDAC2/NDUFB8/UQCR10/LOC100524308/LOC100524873/NDUFV2/NDUFB4/VDAC1/NDUFA13/NDUFB1/SDHA/SDHD/NDUFS2/NDUFA9/NDUFB2/NDUFV1/VDAC3/NDUFA8/NDUFA3/SOD2/NDUFB5/NDUFS3/NDUFS7/MGST3/LOC100522678/NDUFC2/NDUFA11/NDUFS5/SDHC/NDUFAB1/NDUFB10/NDUFS1/N…	69
ssc05016	ssc05016	Huntington disease	72/317	308/8916	3.81573e-40	9.96331e-39	8.07775e-39	SLC25A4/COX7A1/LOC100624067/COX5B/NDUFA4/LOC100516480/COX6C/LOC100156967/CYCS/COX8H/NDUFB9/LOC100524239/UQCRB/COX6B/LOC100156879/COX7C/NDUFA12/SDHB/LOC100525869/VDAC2/NDUFB8/UQCR10/LOC100524308/LOC100524873/NDUFV2/NDUFB4/VDAC1/NDUFA13/NDUFB1/SDHA/SDHD/NDUFS2/NDUFA9/NDUFB2/NDUFV1/VDAC3/NDUFA8/NDUFA3/SOD2/NDUFB5/NDUFS3/NDUFS7/LOC100522678/NDUFC2/NDUFA11/NDUFS5/SDHC/NDUFAB1/NDUFB10/NDUFS1/NDUFA1/NDU…	72
ssc04714	ssc04714	Thermogenesis	62/317	232/8916	3.88288e-38	9.12477e-37	7.39791e-37	COX7A1/LOC100624067/COX5B/NDUFA4/LOC100516480/COX6C/LOC100156967/COX8H/NDUFB9/LOC100524239/UQCRB/COX6B/LOC100156879/COX7C/NDUFA12/SDHB/RPS6/LOC100525869/NDUFB8/ACTG1/UQCR10/LOC100524308/LOC100524873/NDUFV2/NDUFB4/NDUFA13/NDUFB1/SDHA/COX17/SDHD/NDUFS2/NDUFA9/NDUFB2/NDUFV1/NDUFA8/NDUFA3/NDUFB5/NDUFS3/NDUFS7/LOC100522678/NDUFC2/NDUFA11/NDUFS5/SDHC/NDUFAB1/NDUFB10/NDUFS1/NDUFA1/NDUFB3/COX7A2/NDUFS6/N…	62
ssc05022	ssc05022	Pathways of neurodegeneration - multiple diseases	84/317	474/8916	2.86304e-37	6.11649e-36	4.95895e-36	UBB/SLC25A4/COX7A1/LOC100624067/COX5B/NDUFA4/LOC100516480/COX6C/LOC100156967/CYCS/COX8H/NDUFB9/ATP2A2/LOC100524239/RPS27A/UQCRB/COX6B/LOC100156879/COX7C/NDUFA12/UBC/SDHB/LOC100525869/VDAC2/NDUFB8/UQCR10/LOC100524308/LOC100524873/NDUFV2/HSPA5/NDUFB4/VDAC1/NDUFA13/NDUFB1/SDHA/APP/UBA52/SDHD/NDUFS2/NDUFA9/NDUFB2/NDUFV1/VDAC3/NDUFA8/NDUFA3/PARK7/CAMK2D/NDUFB5/NDUFS3/NDUFS7/LOC100522678/SQSTM1/NDUFC2/…	84
ssc05010	ssc05010	Alzheimer disease	75/317	384/8916	4.3758e-36	8.56927e-35	6.94754e-35	SLC25A4/GAPDH/COX7A1/LOC100624067/COX5B/NDUFA4/LOC100516480/COX6C/LOC100156967/CYCS/COX8H/NDUFB9/ATP2A2/LOC100524239/UQCRB/COX6B/LOC100156879/COX7C/NDUFA12/SDHB/LOC100525869/VDAC2/NDUFB8/UQCR10/LOC100524308/LOC100524873/NDUFV2/NDUFB4/VDAC1/NDUFA13/NDUFB1/SDHA/APP/SDHD/NDUFS2/NDUFA9/LPL/NDUFB2/NDUFV1/VDAC3/NDUFA8/NDUFA3/NDUFB5/NDUFS3/NDUFS7/LOC100522678/NDUFC2/NDUFA11/NDUFS5/SDHC/NDUFAB1/NDUFB10/N…	75
ssc05014	ssc05014	Amyotrophic lateral sclerosis	73/317	364/8916	6.7855e-36	1.22661e-34	9.94474e-35	COX7A1/LOC100624067/COX5B/NDUFA4/LOC100516480/COX6C/LOC100156967/CYCS/COX8H/NDUFB9/CHCHD10/LOC100524239/UQCRB/COX6B/LOC100156879/COX7C/NDUFA12/SDHB/LOC100525869/NDUFB8/ACTG1/UQCR10/LOC100524308/LOC100524873/NDUFV2/HSPA5/NDUFB4/VDAC1/NDUFA13/NDUFB1/SDHA/SDHD/NDUFS2/NDUFA9/NDUFB2/NDUFV1/NDUFA8/NDUFA3/NDUFB5/NDUFS3/NDUFS7/LOC100522678/SQSTM1/NDUFC2/NDUFA11/NDUFS5/SDHC/NDUFAB1/NDUFB10/NDUFS1/NDUFA1/N…	73
ssc04260	ssc04260	Cardiac muscle contraction	35/317	87/8916	1.43523e-28	2.40914e-27	1.95321e-27	MYL2/TNNT2/MYL3/MYH7/TNNC1/LOC100736765/ACTC1/COX7A1/TNNI3/LOC100624067/COX5B/TPM1/LOC100516480/COX6C/LOC100156967/COX8H/TPM2/ATP2A2/LOC100524239/UQCRB/COX6B/LOC100156879/COX7C/LOC100525869/UQCR10/LOC100524308/LOC100524873/ATP1A1/CASQ2/HRC/LOC100522678/COX7A2/RYR2/ATP1B1/LOC100524613	35
ssc01200	ssc01200	Carbon metabolism	33/317	112/8916	5.96804e-22	9.34994e-21	7.58046e-21	GAPDH/ENO3/MDH1/MDH2/ACO2/IDH2/ALDOA/GOT2/TPI1/SDHB/GOT1/PFKM/SUCLG1/CS/PDHA1/SDHA/SDHD/GPI/IDH3A/ECHS1/SDHC/PKM/DLD/PGK1/DLST/ACAT1/PDHB/IDH3B/OGDH/PGAM1/SUCLA2/HK1/DLAT	33
ssc00020	ssc00020	Citrate cycle (TCA cycle)	19/317	29/8916	2.49741e-21	3.66808e-20	2.9739e-20	MDH1/MDH2/ACO2/IDH2/SDHB/SUCLG1/CS/PDHA1/SDHA/SDHD/IDH3A/SDHC/DLD/DLST/PDHB/IDH3B/OGDH/SUCLA2/DLAT	19
ssc04723	ssc04723	Retrograde endocannabinoid signaling	36/317	149/8916	1.21632e-20	1.68138e-19	1.36318e-19	NDUFA4/NDUFB9/NDUFA12/NDUFB8/NDUFV2/NDUFB4/NDUFA13/NDUFB1/NDUFS2/NDUFA9/NDUFB2/NDUFV1/NDUFA8/NDUFA3/NDUFB5/NDUFS3/NDUFS7/NDUFC2/NDUFA11/NDUFS5/NDUFAB1/NDUFB10/NDUFS1/NDUFA1/NDUFB3/NDUFS6/NDUFS8/NDUFA10/NDUFB6/NDUFB7/NDUFA7/NDUFB11/NDUFA6/NDUFS4/GNG5/NDUFC1	36
ssc00010	ssc00010	Glycolysis / Gluconeogenesis	16/317	62/8916	2.77722e-10	3.62581e-09	2.93963e-09	GAPDH/ENO3/LDHB/LDHB/ALDOA/TPI1/PFKM/PDHA1/GPI/PKM/DLD/PGK1/PDHB/PGAM1/HK1/DLAT	16
ssc01230	ssc01230	Biosynthesis of amino acids	15/317	72/8916	2.43032e-08	3.00592e-07	2.43705e-07	GAPDH/ENO3/ACO2/IDH2/ALDOA/GOT2/TPI1/GOT1/PFKM/CS/IDH3A/PKM/PGK1/IDH3B/PGAM1	15
ssc05414	ssc05414	Dilated cardiomyopathy	16/317	95/8916	1.93108e-07	2.24429e-06	1.81956e-06	MYL2/TNNT2/MYL3/MYH7/TNNC1/LOC100736765/ACTC1/PLN/DES/TNNI3/MYBPC3/TPM1/TPM2/ATP2A2/ACTG1/RYR2	16
ssc00071	ssc00071	Fatty acid degradation	11/317	43/8916	2.00554e-07	2.24429e-06	1.81956e-06	HADHB/ACADM/HADH/HADHA/ACAA2/ECHS1/ACAT1/ECI1/CPT1B/ACADL/ACADVL	11
ssc05410	ssc05410	Hypertrophic cardiomyopathy	15/317	90/8916	5.3918e-07	5.75942e-06	4.66945e-06	MYL2/TNNT2/MYL3/MYH7/TNNC1/LOC100736765/ACTC1/DES/TNNI3/MYBPC3/TPM1/TPM2/ATP2A2/ACTG1/RYR2	15
ssc01210	ssc01210	2-Oxocarboxylic acid metabolism	7/317	18/8916	1.52626e-06	1.55944e-05	1.26431e-05	ACO2/IDH2/GOT2/GOT1/CS/IDH3A/IDH3B	7
ssc00620	ssc00620	Pyruvate metabolism	10/317	43/8916	1.89037e-06	1.85098e-05	1.50069e-05	LDHB/LDHB/MDH1/MDH2/PDHA1/PKM/DLD/ACAT1/PDHB/DLAT	10
ssc04261	ssc04261	Adrenergic signaling in cardiomyocytes	17/317	149/8916	2.0421e-05	0.000191958	0.00015563	MYL2/TNNT2/MYL3/MYH7/TNNC1/LOC100736765/ACTC1/PLN/TNNI3/TPM1/TPM2/ATP2A2/ATP1A1/CAMK2D/RYR2/ATP1B1/CALM1	17
ssc01212	ssc01212	Fatty acid metabolism	10/317	57/8916	2.73585e-05	0.000247279	0.000200481	HADHB/ACADM/HADH/HADHA/ACAA2/ECHS1/ACAT1/CPT1B/ACADL/ACADVL	10
ssc04137	ssc04137	Mitophagy - animal	11/317	71/8916	3.66658e-05	0.000319128	0.000258733	UBB/JUN/RPS27A/UBC/UBA52/SQSTM1/GABARAP/TOMM7/FIS1/PINK1/GABARAPL1	11
ssc00280	ssc00280	Valine, leucine and isoleucine degradation	9/317	52/8916	7.73436e-05	0.000649133	0.000526285	HADHB/ACADM/HADH/OXCT1/HADHA/ACAA2/ECHS1/DLD/ACAT1	9
ssc00640	ssc00640	Propanoate metabolism	7/317	32/8916	0.000105049	0.000851262	0.000690161	LDHB/LDHB/SUCLG1/HADHA/ECHS1/DLD/SUCLA2	7
ssc04922	ssc04922	Glucagon signaling pathway	12/317	101/8916	0.000230858	0.00180839	0.00146615	LDHB/LDHB/PFKM/PDHA1/CAMK2D/PYGB/PYGM/PKM/PDHB/PGAM1/CPT1B/CALM1	12
ssc04066	ssc04066	HIF-1 signaling pathway	12/317	109/8916	0.000470878	0.00356956	0.00289402	GAPDH/ENO3/LDHB/LDHB/ALDOA/RPS6/PFKM/PDHA1/CAMK2D/PGK1/PDHB/HK1	12
ssc05230	ssc05230	Central carbon metabolism in cancer	9/317	67/8916	0.000563059	0.00413497	0.00335242	LDHB/LDHB/IDH2/PFKM/PDHA1/PKM/PDHB/PGAM1/HK1	9
ssc00630	ssc00630	Glyoxylate and dicarboxylate metabolism	6/317	31/8916	0.000668287	0.00466543	0.0037825	MDH1/MDH2/ACO2/CS/DLD/ACAT1	6
ssc05132	ssc05132	Salmonella infection	20/317	253/8916	0.000674999	0.00466543	0.0037825	MYL2/GAPDH/JUN/FOS/CYCS/ACTG1/HSP90AA1/RPS3/LOC733637/FLNC/RHOB/MYL7/MYL9/HSP90B1/HSP90AB1/TUBB/TUBA1B/LOC100522842/SKP1/TUBB4B	20
ssc05134	ssc05134	Legionellosis	8/317	61/8916	0.0013317	0.00894141	0.00724925	EEF1A2/EEF1G/CYCS/HSPA8/HSP70.2/EEF1A1/HSPD1/LOC100522842	8
ssc04217	ssc04217	Necroptosis	14/317	157/8916	0.00137794	0.00899486	0.00729259	SLC25A4/FTH1/VDAC2/HSP90AA1/VDAC1/VDAC3/CAMK2D/PYGB/PYGM/FTL/SQSTM1/SLC25A6/HSP90AB1/AIFM1	14
ssc00650	ssc00650	Butanoate metabolism	5/317	25/8916	0.0016266	0.0103311	0.00837596	HADH/OXCT1/HADHA/ECHS1/ACAT1	5
ssc00062	ssc00062	Fatty acid elongation	5/317	26/8916	0.00195609	0.0120969	0.00980754	HADHB/HADH/HADHA/ACAA2/ECHS1	5
ssc00380	ssc00380	Tryptophan metabolism	6/317	47/8916	0.00605376	0.0364778	0.0295744	HADH/HADHA/ECHS1/DLD/DLST/ACAT1	6
ssc03320	ssc03320	PPAR signaling pathway	8/317	78/8916	0.00630282	0.0367116	0.0297639	FABP3/UBC/ACADM/LPL/DBI/CPT1B/ACADL/ILK	8
ssc04022	ssc04022	cGMP-PKG signaling pathway	13/317	167/8916	0.00650361	0.0367116	0.0297639	MYH7/LOC100736765/SLC25A4/PLN/ATP2A2/VDAC2/ATP1A1/VDAC1/VDAC3/MYL9/SLC25A6/ATP1B1/CALM1	13
ssc00500	ssc00500	Starch and sucrose metabolism	5/317	34/8916	0.00656122	0.0367116	0.0297639	PYGB/PYGM/GPI/GYG1/HK1	5
ssc04612	ssc04612	Antigen processing and presentation	7/317	63/8916	0.00674228	0.0368473	0.029874	HSPA8/HSP70.2/HSP90AA1/HSPA5/B2M/B2M/HSP90AB1	7
ssc04979	ssc04979	Cholesterol metabolism	6/317	50/8916	0.00819887	0.0437894	0.0355023	VDAC2/VDAC1/LPL/VDAC3/VAPA/LRPAP1	6
ssc05418	ssc05418	Fluid shear stress and atherosclerosis	11/317	139/8916	0.0105482	0.0550853	0.0446604	JUN/FOS/ACTG1/HSP90AA1/MGST3/SQSTM1/HSP90B1/HSP90AB1/MGST1/DUSP1/CALM1	11
ssc00270	ssc00270	Cysteine and methionine metabolism	6/317	53/8916	0.0108422	0.0553894	0.044907	LDHB/LDHB/MDH1/MDH2/GOT2/GOT1	6
ssc04216	ssc04216	Ferroptosis	5/317	42/8916	0.0159339	0.0796694	0.064592	FTH1/VDAC2/VDAC3/FTL/GPX4	5
ssc05417	ssc05417	Lipid and atherosclerosis	14/317	217/8916	0.0226795	0.111035	0.0900216	JUN/FOS/CYCS/HSPA8/HSP70.2/HSP90AA1/HSPA5/CAMK2D/SOD2/HSP90B1/HSP90AB1/HSPD1/LOC100522842/CALM1	14
ssc00310	ssc00310	Lysine degradation	6/317	63/8916	0.0239307	0.114769	0.0930494	HADH/HADHA/ECHS1/DLD/DLST/ACAT1	6
ssc00051	ssc00051	Fructose and mannose metabolism	4/317	32/8916	0.0257318	0.120939	0.0980516	ALDOA/TPI1/PFKM/HK1	4
ssc05416	ssc05416	Viral myocarditis	6/317	66/8916	0.0293189	0.135097	0.10953	MYH7/LOC100736765/CYCS/ACTG1/EIF4G2/LOC100522842	6
ssc05017	ssc05017	Spinocerebellar ataxia	10/317	146/8916	0.0351674	0.15893	0.128852	SLC25A4/CYCS/ATP2A2/VDAC2/VDAC1/VDAC3/SLC25A6/SEM1/LOC100522842/PSMA7	10
ssc04964	ssc04964	Proximal tubule bicarbonate reclamation	3/317	22/8916	0.0415772	0.184352	0.149463	MDH1/ATP1A1/ATP1B1	3

## Sheet: GO_BP
	ID	Description	GeneRatio	BgRatio	pvalue	p.adjust	qvalue	geneID	Count
GO:0006091	GO:0006091	generation of precursor metabolites and energy	53/265	148/6478	3.08428e-37	6.4153e-34	5.7465e-34	GAPDH/ENO3/COX7A1/MDH1/COX5B/NDUFA4/ACO2/LOC100156967/CYCS/NDUFB9/TPI1/UQCRB/COX7C/NDUFA12/SDHB/NDUFB8/UQCR10/PFKM/LOC100524308/LOC100524873/SUCLG1/CS/NDUFV2/PDHA1/ACADM/APP/COX17/OXCT1/SDHD/NDUFV1/PPP1R3C/NDUFA8/PARK7/PYGM/LOC100522678/GPI/IDH3A/NDUFC2/SDHC/NDUFS1/PKM/PGK1/DLST/NDUFB3/ACAT1/NDUFS6/PDHB/IDH3B/PGAM1/NDUFA10/NDUFB6/ETFDH/NDUFA7	53
GO:0006412	GO:0006412	translation	67/265	266/6478	2.55486e-36	2.65705e-33	2.38005e-33	GAPDH/RPL10/RPL23/RPLP0/RPLP1/RPL6/RPS20/RPS17/RPS12/RPS8/RPS27A/RPS23/RPL5/RPL11/EIF1/RPS16/RACK1/ZFP36/RPL27/RPS28/RPL24/RPS6/RPL26/RPS15/RPL8/RPL35/RPS3A/RPL10A/RPLP2/RPL31/RPS7/RPS26/RPS13/RPL22/RPS11/RPL39/RPL19/RPL32/RPS3/RPL29/RPS4X/RPL14/APP/RPSA/RPS18/UBA52/RPL38/RPS21/RPS24/RPS27/EIF3H/RPL21/RPS19/RPL12/EEF1B2/RPL9/RPL13/EIF4A2/EEF1A1/RPL35A/LOC100623540/RPS5/RPL15/RPL13A/EIF3K/MRPL33/L…	67
GO:0006518	GO:0006518	peptide metabolic process	71/265	324/6478	2.72479e-34	1.41689e-31	1.26918e-31	GAPDH/RPL10/RPL23/RPLP0/RPLP1/RPL6/RPS20/RPS17/RPS12/RPS8/HSPA8/RPS27A/RPS23/RPL5/RPL11/EIF1/RPS16/RACK1/ZFP36/RPL27/RPS28/RPL24/RPS6/RPL26/RPS15/RPL8/RPL35/RPS3A/RPL10A/RPLP2/RPL31/RPS7/RPS26/RPS13/RPL22/RPS11/RPL39/RPL19/RPL32/RPS3/RPL29/RPS4X/RPL14/APP/RPSA/RPS18/UBA52/RPL38/PARK7/RPS21/RPS24/RPS27/EIF3H/RPL21/RPS19/RPL12/EEF1B2/SOD1/RPL9/RPL13/EIF4A2/EEF1A1/RPL35A/MGST1/LOC100623540/RPS5/RPL1…	71
GO:0055114	GO:0055114	oxidation-reduction process	53/265	185/6478	1.33228e-31	3.95878e-29	3.54607e-29	MDH1/COX5B/NDUFA4/ACO2/LOC100156967/CYCS/NDUFB9/UQCRB/COX7C/NDUFA12/SDHB/NDUFB8/UQCR10/PFKM/LOC100524308/LOC100524873/SUCLG1/CS/NDUFV2/PDHA1/ACADM/HADH/SDHD/PRDX3/NDUFV1/PPP1R3C/DHRS4/NDUFA8/PARK7/PYGM/HADHA/ACAA2/LOC100522678/IDH3A/ECHS1/NDUFC2/SDHC/NDUFS1/DLST/NDUFB3/ACAT1/NDUFS6/PDHB/IDH3B/NDUFA10/NDUFB6/ETFDH/MGST1/NDUFA7/ACADL/ETFB/NDUFA6/ACADVL	53
GO:0045333	GO:0045333	cellular respiration	35/265	70/6478	8.80233e-31	2.28861e-28	2.05002e-28	MDH1/COX5B/ACO2/LOC100156967/CYCS/NDUFB9/UQCRB/COX7C/NDUFA12/SDHB/NDUFB8/UQCR10/LOC100524308/LOC100524873/SUCLG1/CS/NDUFV2/PDHA1/SDHD/NDUFV1/NDUFA8/PARK7/LOC100522678/IDH3A/NDUFC2/SDHC/NDUFS1/DLST/NDUFS6/PDHB/IDH3B/NDUFA10/NDUFB6/ETFDH/NDUFA7	35
GO:0042775	GO:0042775	mitochondrial ATP synthesis coupled electron transport	23/265	34/6478	8.77506e-25	1.52101e-22	1.36244e-22	COX5B/LOC100156967/CYCS/NDUFB9/UQCRB/COX7C/NDUFA12/NDUFB8/UQCR10/LOC100524308/LOC100524873/NDUFV2/SDHD/NDUFV1/NDUFA8/PARK7/LOC100522678/NDUFC2/SDHC/NDUFS6/NDUFA10/NDUFB6/NDUFA7	23
GO:0009205	GO:0009205	purine ribonucleoside triphosphate metabolic process	37/265	117/6478	8.25474e-24	1.22642e-21	1.09856e-21	GAPDH/ENO3/COX7A1/COX5B/LOC100156967/CYCS/NDUFB9/TPI1/UQCRB/COX7C/NDUFA12/NDUFB8/UQCR10/PFKM/LOC100524308/LOC100524873/NDUFV2/APP/SDHD/NDUFV1/NDUFA8/PARK7/LOC100522678/GPI/NDUFC2/SDHC/NDUFS1/PKM/PGK1/NDUFS6/NME2/PGAM1/NDUFA10/NDUFB6/NDUFA7/ATP1B1/RHOQ	37
GO:0019693	GO:0019693	ribose phosphate metabolic process	42/265	188/6478	1.86699e-20	1.38691e-18	1.24232e-18	GAPDH/ENO3/COX7A1/COX5B/LOC100156967/CYCS/NDUFB9/TPI1/UQCRB/COX7C/NDUFA12/NDUFB8/UQCR10/PFKM/LOC100524308/LOC100524873/SUCLG1/NDUFV2/PDHA1/APP/SDHD/NDUFV1/NDUFA8/PARK7/MPC2/LOC100522678/GPI/NDUFC2/SDHC/NDUFS1/PKM/PGK1/DLST/ACAT1/NDUFS6/NME2/PGAM1/NDUFA10/NDUFB6/NDUFA7/ATP1B1/RHOQ	42
GO:0072521	GO:0072521	purine-containing compound metabolic process	42/265	200/6478	2.27178e-19	1.62941e-17	1.45955e-17	GAPDH/ENO3/COX7A1/COX5B/LOC100156967/CYCS/NDUFB9/TPI1/UQCRB/COX7C/NDUFA12/NDUFB8/UQCR10/PFKM/LOC100524308/LOC100524873/SUCLG1/NDUFV2/PDHA1/APP/SDHD/NDUFV1/NDUFA8/PARK7/MPC2/LOC100522678/GPI/NDUFC2/SDHC/NDUFS1/PKM/PGK1/DLST/ACAT1/NDUFS6/NME2/PGAM1/NDUFA10/NDUFB6/NDUFA7/ATP1B1/RHOQ	42
GO:0010257	GO:0010257	NADH dehydrogenase complex assembly	14/265	21/6478	2.3601e-15	1.40257e-13	1.25635e-13	NDUFB9/NDUFB4/NDUFA9/NDUFB2/NDUFB5/NDUFS7/NDUFA11/NDUFS5/NDUFAB1/NDUFB3/NDUFS8/NDUFA10/NDUFB7/NDUFB11	14
GO:0032981	GO:0032981	mitochondrial respiratory chain complex I assembly	14/265	21/6478	2.3601e-15	1.40257e-13	1.25635e-13	NDUFB9/NDUFB4/NDUFA9/NDUFB2/NDUFB5/NDUFS7/NDUFA11/NDUFS5/NDUFAB1/NDUFB3/NDUFS8/NDUFA10/NDUFB7/NDUFB11	14
GO:0006099	GO:0006099	tricarboxylic acid cycle	12/265	15/6478	7.02118e-15	4.05668e-13	3.63377e-13	MDH1/ACO2/SDHB/SUCLG1/CS/PDHA1/SDHD/IDH3A/SDHC/DLST/PDHB/IDH3B	12
GO:0007005	GO:0007005	mitochondrion organization	29/265	165/6478	1.4483e-11	7.17255e-10	6.42481e-10	SLC25A4/COX7A1/NDUFB9/CHCHD10/UQCR10/NDUFB4/COX17/NDUFA9/NDUFB2/PRDX3/PARK7/NDUFB5/NDUFS7/NDUFA11/NDUFS5/NDUFAB1/POLDIP2/NDUFS1/GABARAP/NDUFB3/TOMM7/FAM162A/NDUFS6/NDUFS8/NDUFA10/ROMO1/NDUFB7/CHCHD2/NDUFB11	29
GO:0030239	GO:0030239	myofibril assembly	13/265	34/6478	2.88609e-10	1.27725e-08	1.14409e-08	MYL2/ACTA1/ACTC1/TCAP/MYOZ2/ACTN2/CSRP3/ACTG1/LMOD2/MYOM1/NEBL/KLHL41/CFL2	13
GO:0042254	GO:0042254	ribosome biogenesis	21/265	110/6478	2.28848e-09	9.71438e-08	8.70165e-08	RPL10/RPLP0/RPL6/RPS8/RPL7/RPL11/RPS16/RPL27/RPS28/RPL24/RPS6/RPL26/RPS15/RPL35/RPS7/RPL14/RPSA/RPS21/RPS27/RPS19/RPS5	21
GO:1901135	GO:1901135	carbohydrate derivative metabolic process	45/265	439/6478	5.18449e-09	2.15675e-07	1.93191e-07	GAPDH/ENO3/COX7A1/COX5B/LOC100156967/CYCS/NDUFB9/TPI1/UQCRB/COX7C/NDUFA12/NDUFB8/UQCR10/PFKM/LOC100524308/LOC100524873/SUCLG1/RAMP1/NDUFV2/PDHA1/APP/SDHD/NDUFV1/NDUFA8/PARK7/MPC2/LOC100522678/GPI/NDUFC2/SDHC/NDUFS1/PKM/PGK1/DLST/ACAT1/NDUFS6/NME2/PGAM1/NDUFA10/NDUFB6/NDUFA7/ATP1B1/PSAP/RHOQ/ITM2B	45
GO:0010927	GO:0010927	cellular component assembly involved in morphogenesis	13/265	45/6478	1.5146e-08	6.05838e-07	5.42679e-07	MYL2/ACTA1/ACTC1/TCAP/MYOZ2/ACTN2/CSRP3/ACTG1/LMOD2/MYOM1/NEBL/KLHL41/CFL2	13
GO:0042255	GO:0042255	ribosome assembly	10/265	25/6478	2.10541e-08	8.26272e-07	7.40133e-07	RPL10/RPLP0/RPL6/RPL11/RPS28/RPL24/RPS15/RPSA/RPS19/RPS5	10
GO:0055001	GO:0055001	muscle cell development	15/265	64/6478	2.66578e-08	1.02682e-06	9.19772e-07	MYL2/ACTA1/ACTC1/TCAP/MYOZ2/ACTN2/CSRP3/ATP2A2/ACTG1/FLNC/LMOD2/MYOM1/NEBL/KLHL41/CFL2	15
GO:0031032	GO:0031032	actomyosin structure organization	13/265	62/6478	9.22637e-07	2.70294e-05	2.42115e-05	MYL2/ACTA1/ACTC1/TCAP/MYOZ2/ACTN2/CSRP3/ACTG1/LMOD2/MYOM1/NEBL/KLHL41/CFL2	13
GO:0014706	GO:0014706	striated muscle tissue development	19/265	130/6478	1.11616e-06	3.1803e-05	2.84875e-05	MYL2/ACTA1/ACTC1/ANKRD1/TCAP/PLN/MYOZ2/ACTN2/CSRP3/FOS/EGR1/YBX3/NDUFV2/ACADM/MYOM1/NEBL/FKBP1A/KLHL41/CFL2	19
GO:0003012	GO:0003012	muscle system process	18/265	121/6478	1.65832e-06	4.66121e-05	4.17528e-05	MYL2/TNNC1/TCAP/PLN/MYOZ2/ACTN2/CSRP3/TPM1/ATP2A2/HRC/LMOD2/MYOM1/CAMK2D/SOD1/NDUFS6/FKBP1A/ATP1B1/CALM1	18
GO:0061061	GO:0061061	muscle structure development	24/265	213/6478	5.26081e-06	0.000130268	0.000116687	MYL2/ACTA1/ACTC1/ANKRD1/TCAP/MYOZ2/ACTN2/CSRP3/FOS/HSPB2/ATP2A2/EGR1/YBX3/ACTG1/ACADM/NMRK2/FLNC/LMOD2/PDLIM1/MYOM1/NEBL/FKBP1A/KLHL41/CFL2	24
GO:0072525	GO:0072525	pyridine-containing compound biosynthetic process	9/265	36/6478	9.97659e-06	0.000220662	0.000197658	GAPDH/ENO3/TPI1/PFKM/APP/GPI/PKM/PGK1/PGAM1	9
GO:0006979	GO:0006979	response to oxidative stress	17/265	124/6478	1.00783e-05	0.000220662	0.000197658	FOS/ATP2A2/NDUFA12/RACK1/NDUFB4/APP/PRDX3/PARK7/TXNIP/GPX4/SOD1/NDUFS8/ROMO1/ETFDH/MGST1/PSAP/NDUFA6	17
GO:0006457	GO:0006457	protein folding	13/265	79/6478	1.5706e-05	0.000333352	0.0002986	HSPB1/HSPB6/HSPA8/HSP70.2/HSP90AA1/HSPE1/HSP90B1/HSPA9/CLU/HSP90AB1/FKBP1A/HSPD1/CCT7	13
GO:0016052	GO:0016052	carbohydrate catabolic process	10/265	49/6478	2.21452e-05	0.000456059	0.000408514	GAPDH/ENO3/TPI1/PFKM/APP/PYGM/GPI/PKM/PGK1/PGAM1	10
GO:0048738	GO:0048738	cardiac muscle tissue development	12/265	72/6478	2.93259e-05	0.000570075	0.000510644	MYL2/ACTC1/ANKRD1/TCAP/PLN/ACTN2/CSRP3/NDUFV2/ACADM/MYOM1/NEBL/FKBP1A	12
GO:0060047	GO:0060047	heart contraction	11/265	62/6478	3.46039e-05	0.000642644	0.000575647	MYL2/ACTC1/TCAP/PLN/CSRP3/TPM1/ATP2A2/HRC/SOD1/ATP1B1/CALM1	11
GO:0044282	GO:0044282	small molecule catabolic process	16/265	125/6478	4.3958e-05	0.000795066	0.00071218	GOT2/TPI1/GOT1/PFKM/ACADM/HADH/OXCT1/HADHA/ACAA2/ECHS1/DLST/ACAT1/ETFDH/ACADL/ETFB/ACADVL	16
GO:0070925	GO:0070925	organelle assembly	26/265	274/6478	4.66386e-05	0.000822104	0.000736399	MYL2/ACTA1/ACTC1/TCAP/MYOZ2/RPL10/ACTN2/CSRP3/RPLP0/RPL6/RPL11/RPS28/RPL24/RPS15/ACTG1/HSP70.2/RPSA/LMOD2/MYOM1/VDAC3/RPS19/GABARAP/NEBL/KLHL41/RPS5/CFL2	26
GO:2001244	GO:2001244	positive regulation of intrinsic apoptotic signaling pathway	7/265	27/6478	7.77525e-05	0.00131484	0.00117777	UBB/RACK1/RPL26/RPS7/PARK7/SOD1/CLU	7
GO:0051881	GO:0051881	regulation of mitochondrial membrane potential	6/265	21/6478	0.000142967	0.00228271	0.00204474	UBB/RACK1/PRDX3/PARK7/NDUFS1/SOD1	6
GO:0006364	GO:0006364	rRNA processing	11/265	72/6478	0.000143083	0.00228271	0.00204474	RPS8/RPL7/RPS16/RPL27/RPS28/RPS6/RPL26/RPL35/RPS7/RPS21/RPS27	11
GO:0044283	GO:0044283	small molecule biosynthetic process	23/265	264/6478	0.000455663	0.00676986	0.00606409	GAPDH/ENO3/EGR1/GOT2/TPI1/GOT1/PFKM/ACADM/APP/NDUFA9/LPL/PARK7/MGST3/GPI/COQ9/NDUFAB1/PKM/PGK1/ACAT1/SOD1/NME2/PGAM1/ACADVL	23
GO:0071826	GO:0071826	ribonucleoprotein complex subunit organization	12/265	101/6478	0.000791248	0.010972	0.00982813	RPL10/RPLP0/RPL6/RPL11/RPS28/RPL24/RPS15/RPSA/EIF3H/RPS19/RPS5/EIF3K	12
GO:0032411	GO:0032411	positive regulation of transporter activity	5/265	19/6478	0.000799712	0.0110159	0.00986748	ACTN2/COX17/PARK7/ATP1B1/CALM1	5
GO:0097435	GO:0097435	supramolecular fiber organization	21/265	242/6478	0.00084845	0.0116104	0.0104	MYL2/ACTA1/ACTC1/TCAP/MYOZ2/DES/ACTN2/CSRP3/TPM1/ACTG1/HSP70.2/APP/LMOD2/MYOM1/RHOB/NEBL/CLU/KLHL41/CFL2/TMSB4X/CAPZA2	21
GO:0030029	GO:0030029	actin filament-based process	21/265	249/6478	0.00122336	0.0163115	0.014611	MYL2/ACTA1/ACTC1/TCAP/PLN/MYOZ2/ACTN2/CSRP3/TPM1/XIRP1/ACTG1/LMOD2/PDLIM1/MYOM1/RHOB/NEBL/KLHL41/RHOQ/CFL2/TMSB4X/CAPZA2	21
GO:0009266	GO:0009266	response to temperature stimulus	8/265	53/6478	0.00126127	0.0167098	0.0149678	CKM/HSPA8/HSP70.2/HSP90AA1/ACADM/SOD1/HSPD1/ACADVL	8
GO:1901796	GO:1901796	regulation of signal transduction by p53 class mediator	5/265	21/6478	0.00130857	0.0172267	0.0154308	ANKRD1/UBB/RPL11/RPL26/RPS7	5
GO:0034614	GO:0034614	cellular response to reactive oxygen species	7/265	42/6478	0.00139673	0.0182716	0.0163668	FOS/RACK1/PRDX3/PARK7/SOD1/ROMO1/PSAP	7
GO:0070296	GO:0070296	sarcoplasmic reticulum calcium ion transport	4/265	14/6478	0.00197989	0.0252649	0.022631	PLN/ATP2A2/HRC/CALM1	4
GO:1901019	GO:1901019	regulation of calcium ion transmembrane transporter activity	5/265	23/6478	0.00202353	0.0256643	0.0229888	PLN/HRC/FKBP1A/ATP1B1/CALM1	5
GO:0006084	GO:0006084	acetyl-CoA metabolic process	4/265	15/6478	0.00261392	0.0323628	0.028989	PDHA1/MPC2/DLST/ACAT1	4
GO:0022898	GO:0022898	regulation of transmembrane transporter activity	8/265	60/6478	0.00284486	0.0348077	0.0311789	PLN/ACTN2/HRC/COX17/PARK7/FKBP1A/ATP1B1/CALM1	8
GO:0032414	GO:0032414	positive regulation of ion transmembrane transporter activity	4/265	17/6478	0.00427267	0.0499279	0.0447228	ACTN2/COX17/ATP1B1/CALM1	4
