# Supplementary material for: Isolation of porcine adult cardiomyocytes: Comparison between Langendorff perfusion and tissue slicing-assisted enzyme digestion
Source: PLoS One. 2023 May 26;18(5):e0285169. doi: 10.1371/journal.pone.0285169 (PMC10218724; doi:10.1371/journal.pone.0285169)
Supplement: S5 Data — Spreadsheet “kegg”: KEGG enrichment of distinct top 500 genes LV-CMs isolated via Langendorff (related to Fig 3C). (XLSX) [file pone.0285169.s007.xlsx]

## Sheet: kegg
	ID	Description	GeneRatio	BgRatio	pvalue	p.adjust	qvalue	geneID	Count
ssc04216	ssc04216	Ferroptosis	3/20	42/8916	0.000104807	0.014011	0.011908	SAT1/ACSL1/MAP1LC3A	3
ssc04210	ssc04210	Apoptosis	4/20	136/8916	0.00020757	0.014011	0.011908	GADD45G/DDIT3/ACTB/ATF4	4
ssc05202	ssc05202	Transcriptional misregulation in cancer	4/20	185/8916	0.000670059	0.0301526	0.0256268	GADD45G/DDIT3/LOC100521680/NR4A3	4
ssc05163	ssc05163	Human cytomegalovirus infection	4/20	228/8916	0.00146166	0.049331	0.0419266	VEGFA/ATF4/RHEB/CALR	4
ssc04010	ssc04010	MAPK signaling pathway	4/20	289/8916	0.00347353	0.0937852	0.0797083	GADD45G/VEGFA/DDIT3/ATF4	4
ssc04141	ssc04141	Protein processing in endoplasmic reticulum	3/20	167/8916	0.00582056	0.130963	0.111305	DDIT3/ATF4/CALR	3
ssc05014	ssc05014	Amyotrophic lateral sclerosis	4/20	364/8916	0.00787432	0.151862	0.129068	DDIT3/ACTB/ATF4/MAP1LC3A	4
ssc04137	ssc04137	Mitophagy - animal	2/20	71/8916	0.0108285	0.166539	0.141542	ATF4/MAP1LC3A	2
ssc05212	ssc05212	Pancreatic cancer	2/20	74/8916	0.0117226	0.166539	0.141542	GADD45G/VEGFA	2
ssc05412	ssc05412	Arrhythmogenic right ventricular cardiomyopathy	2/20	76/8916	0.0123362	0.166539	0.141542	ACTB/GJA1	2
ssc04714	ssc04714	Thermogenesis	3/20	232/8916	0.0142944	0.175431	0.149099	ACTB/ACSL1/RHEB	3
ssc04211	ssc04211	Longevity regulating pathway	2/20	89/8916	0.0166582	0.187404	0.159276	ATF4/RHEB	2
