# Supplementary material for: Isolation of porcine adult cardiomyocytes: Comparison between Langendorff perfusion and tissue slicing-assisted enzyme digestion
Source: PLoS One. 2023 May 26;18(5):e0285169. doi: 10.1371/journal.pone.0285169 (PMC10218724; doi:10.1371/journal.pone.0285169)
Supplement: S6 Data — Spreadsheet “kegg”: KEGG enrichment of distinct top 500 genes LV-CMs isolated via TSAD (related to Fig 3C). Spreadsheet “GO_BP”: GO enrichment of distinct top 500 genes LV-CMs isolated via TSAD (related to S1 Fig). (XLSX) [file pone.0285169.s008.xlsx]

## Sheet: kegg
	ID	Description	GeneRatio	BgRatio	pvalue	p.adjust	qvalue	geneID	Count
ssc05163	ssc05163	Human cytomegalovirus infection	5/22	228/8916	0.000193073	0.015565	0.0104479	SLA-2/SLA-1/NFKBIA/GNAS/CALM2	5
ssc04145	ssc04145	Phagosome	4/22	145/8916	0.000390831	0.015565	0.0104479	SLA-2/SLA-1/LOC100127131/TUBA1A	4
ssc04612	ssc04612	Antigen processing and presentation	3/22	63/8916	0.000470487	0.015565	0.0104479	SLA-2/SLA-1/CD74	3
ssc04218	ssc04218	Cellular senescence	4/22	154/8916	0.000491275	0.015565	0.0104479	SLA-2/SLA-1/PPP1CB/CALM2	4
ssc05031	ssc05031	Amphetamine addiction	3/22	67/8916	0.000563951	0.015565	0.0104479	PPP1CB/GNAS/CALM2	3
ssc05034	ssc05034	Alcoholism	4/22	171/8916	0.000729375	0.0167756	0.0112605	PPP1CB/GNAS/CALM2/LOC100627410	4
ssc04540	ssc04540	Gap junction	3/22	85/8916	0.00112978	0.0209469	0.0140605	LOC100127131/GNAS/TUBA1A	3
ssc05167	ssc05167	Kaposi sarcoma-associated herpesvirus infection	4/22	196/8916	0.00121431	0.0209469	0.0140605	SLA-2/SLA-1/NFKBIA/CALM2	4
ssc05168	ssc05168	Herpes simplex virus 1 infection	5/22	353/8916	0.00142624	0.0218689	0.0146794	SLA-2/SLA-1/NFKBIA/PPP1CB/CD74	5
ssc05170	ssc05170	Human immunodeficiency virus 1 infection	4/22	219/8916	0.00182924	0.0252435	0.0169445	SLA-2/SLA-1/NFKBIA/CALM2	4
ssc04024	ssc04024	cAMP signaling pathway	4/22	225/8916	0.00201981	0.0253395	0.0170089	NFKBIA/PPP1CB/GNAS/CALM2	4
ssc04750	ssc04750	Inflammatory mediator regulation of TRP channels	3/22	109/8916	0.00231104	0.0265769	0.0178396	PPP1CB/GNAS/CALM2	3
ssc05132	ssc05132	Salmonella infection	4/22	253/8916	0.00309453	0.0320541	0.0215161	NFKBIA/DYNLL2/LOC100127131/TUBA1A	4
ssc05012	ssc05012	Parkinson disease	4/22	268/8916	0.00380753	0.0320541	0.0215161	LOC100127131/GNAS/CALM2/TUBA1A	4
ssc04728	ssc04728	Dopaminergic synapse	3/22	130/8916	0.00380854	0.0320541	0.0215161	PPP1CB/GNAS/CALM2	3
ssc04915	ssc04915	Estrogen signaling pathway	3/22	133/8916	0.004061	0.0320541	0.0215161	GNAS/CALM2/FKBP4	3
ssc05332	ssc05332	Graft-versus-host disease	2/22	39/8916	0.00407531	0.0320541	0.0215161	SLA-2/SLA-1	2
ssc04210	ssc04210	Apoptosis	3/22	136/8916	0.0043235	0.0320541	0.0215161	NFKBIA/LOC100127131/TUBA1A	3
ssc04270	ssc04270	Vascular smooth muscle contraction	3/22	137/8916	0.00441325	0.0320541	0.0215161	PPP1CB/GNAS/CALM2	3
ssc05330	ssc05330	Allograft rejection	2/22	42/8916	0.00471415	0.0324414	0.0217761	SLA-2/SLA-1	2
ssc04962	ssc04962	Vasopressin-regulated water reabsorption	2/22	43/8916	0.00493674	0.0324414	0.0217761	DYNLL2/GNAS	2
ssc04921	ssc04921	Oxytocin signaling pathway	3/22	148/8916	0.00547616	0.0334787	0.0224723	PPP1CB/GNAS/CALM2	3
ssc04261	ssc04261	Adrenergic signaling in cardiomyocytes	3/22	149/8916	0.00557978	0.0334787	0.0224723	PPP1CB/GNAS/CALM2	3
ssc04940	ssc04940	Type I diabetes mellitus	2/22	48/8916	0.00612105	0.035196	0.0236251	SLA-2/SLA-1	2
ssc05320	ssc05320	Autoimmune thyroid disease	2/22	59/8916	0.00913387	0.0504189	0.0338434	SLA-2/SLA-1	2
ssc04720	ssc04720	Long-term potentiation	2/22	65/8916	0.0110051	0.0558511	0.0374897	PPP1CB/CALM2	2
ssc05203	ssc05203	Viral carcinogenesis	3/22	192/8916	0.0111989	0.0558511	0.0374897	SLA-2/SLA-1/NFKBIA	3
ssc05416	ssc05416	Viral myocarditis	2/22	66/8916	0.0113321	0.0558511	0.0374897	SLA-2/SLA-1	2
ssc04924	ssc04924	Renin secretion	2/22	69/8916	0.0123388	0.0587159	0.0394126	GNAS/CALM2	2
ssc04137	ssc04137	Mitophagy - animal	2/22	71/8916	0.0130311	0.0599432	0.0402365	OPTN/GABARAPL2	2
ssc05169	ssc05169	Epstein-Barr virus infection	3/22	209/8916	0.014077	0.0608098	0.0408182	SLA-2/SLA-1/NFKBIA	3
ssc04971	ssc04971	Gastric acid secretion	2/22	74/8916	0.0141008	0.0608098	0.0408182	GNAS/CALM2	2
ssc05166	ssc05166	Human T-cell leukemia virus 1 infection	3/22	225/8916	0.0171397	0.0716753	0.0481116	SLA-2/SLA-1/NFKBIA	3
ssc04970	ssc04970	Salivary secretion	2/22	89/8916	0.0199938	0.0805047	0.0540382	GNAS/CALM2	2
ssc04912	ssc04912	GnRH signaling pathway	2/22	90/8916	0.0204179	0.0805047	0.0540382	GNAS/CALM2	2
ssc04925	ssc04925	Aldosterone synthesis and secretion	2/22	92/8916	0.0212774	0.0815635	0.0547489	GNAS/CALM2	2
ssc05171	ssc05171	Coronavirus disease - COVID-19	3/22	251/8916	0.0228625	0.0852708	0.0572375	NFKBIA/RPL36AL/LOC100739087	3
ssc04713	ssc04713	Circadian entrainment	2/22	99/8916	0.0244032	0.0863497	0.0579617	GNAS/CALM2	2
ssc04916	ssc04916	Melanogenesis	2/22	99/8916	0.0244032	0.0863497	0.0579617	GNAS/CALM2	2
ssc04922	ssc04922	Glucagon signaling pathway	2/22	101/8916	0.0253291	0.0873855	0.0586569	GNAS/CALM2	2
ssc05022	ssc05022	Pathways of neurodegeneration - multiple diseases	4/22	474/8916	0.0269054	0.0894498	0.0600426	LOC100127131/CALM2/OPTN/TUBA1A	4
ssc04625	ssc04625	C-type lectin receptor signaling pathway	2/22	105/8916	0.0272239	0.0894498	0.0600426	NFKBIA/CALM2	2
ssc05142	ssc05142	Chagas disease	2/22	108/8916	0.0286818	0.0920486	0.061787	NFKBIA/GNAS	2
ssc04931	ssc04931	Insulin resistance	2/22	110/8916	0.0296711	0.0930592	0.0624654	NFKBIA/PPP1CB	2
ssc04114	ssc04114	Oocyte meiosis	2/22	120/8916	0.0348194	0.104458	0.0701169	PPP1CB/CALM2	2
ssc04722	ssc04722	Neurotrophin signaling pathway	2/22	120/8916	0.0348194	0.104458	0.0701169	NFKBIA/CALM2	2
ssc04611	ssc04611	Platelet activation	2/22	122/8916	0.0358885	0.105375	0.0707321	PPP1CB/GNAS	2
ssc04926	ssc04926	Relaxin signaling pathway	2/22	130/8916	0.0402915	0.115838	0.0777555	NFKBIA/GNAS	2
ssc04910	ssc04910	Insulin signaling pathway	2/22	136/8916	0.0437229	0.123138	0.0826555	PPP1CB/CALM2	2
ssc05165	ssc05165	Human papillomavirus infection	3/22	328/8916	0.0452756	0.124961	0.083879	SLA-2/SLA-1/GNAS	3
ssc03010	ssc03010	Ribosome	2/22	149/8916	0.0515187	0.139403	0.0935737	RPL36AL/LOC100739087	2
ssc04514	ssc04514	Cell adhesion molecules	2/22	154/8916	0.0546428	0.144	0.0966588	SLA-2/SLA-1	2
ssc03060	ssc03060	Protein export	1/22	23/8916	0.0553042	0.144	0.0966588	SPCS1	1
ssc05160	ssc05160	Hepatitis C	2/22	157/8916	0.0565494	0.144515	0.0970048	NFKBIA/EIF3E	2
ssc05014	ssc05014	Amyotrophic lateral sclerosis	3/22	364/8916	0.0585033	0.14679	0.0985318	LOC100127131/OPTN/TUBA1A	3
ssc04530	ssc04530	Tight junction	2/22	165/8916	0.0617481	0.152165	0.10214	LOC100127131/TUBA1A	2
ssc04022	ssc04022	cGMP-PKG signaling pathway	2/22	167/8916	0.0630731	0.152703	0.102501	PPP1CB/CALM2	2
ssc04744	ssc04744	Phototransduction	1/22	27/8916	0.0646193	0.153749	0.103203	CALM2	1
ssc05010	ssc05010	Alzheimer disease	3/22	384/8916	0.066576	0.15572	0.104526	LOC100127131/CALM2/TUBA1A	3
ssc04621	ssc04621	NOD-like receptor signaling pathway	2/22	175/8916	0.0684708	0.157483	0.105709	NFKBIA/GABARAPL2	2
ssc05152	ssc05152	Tuberculosis	2/22	185/8916	0.0754289	0.169473	0.113757	CALM2/CD74	2
ssc04136	ssc04136	Autophagy - other	1/22	32/8916	0.07614	0.169473	0.113757	GABARAPL2	1

## Sheet: GO_BP
	ID	Description	GeneRatio	BgRatio	pvalue	p.adjust	qvalue	geneID	Count
GO:0019882	GO:0019882	antigen processing and presentation	4/23	38/6478	8.23108e-06	0.00404492	0.00387804	LOC100513601/SLA-2/SLA-1/CD74	4
GO:0002474	GO:0002474	antigen processing and presentation of peptide antigen via MHC class I	3/23	14/6478	1.38762e-05	0.00404492	0.00387804	LOC100513601/SLA-2/SLA-1	3
