# Supplementary material for: Isolation of porcine adult cardiomyocytes: Comparison between Langendorff perfusion and tissue slicing-assisted enzyme digestion
Source: PLoS One. 2023 May 26;18(5):e0285169. doi: 10.1371/journal.pone.0285169 (PMC10218724; doi:10.1371/journal.pone.0285169)
Supplement: S7 Data — Spreadsheet “kegg”: KEGG enrichment of shared top 500 genes between RV-CMs isolated via Langendorff or TSAD (related to Fig 3C). Spreadsheet “GO_BP”: GO enrichment of shared top 500 genes between RV-CMs isolated via Langendorff or TSAD (related to S1 Fig). (XLSX) [file pone.0285169.s009.xlsx]

## Sheet: kegg
	ID	Description	GeneRatio	BgRatio	pvalue	p.adjust	qvalue	geneID	Count
ssc03010	ssc03010	Ribosome	78/324	149/8916	1.58256e-74	4.03554e-72	3.2151e-72	RN18S/RPL10/RPLP0/RPL23/RPLP1/RPL6/RPS20/RPS17/RPS8/RPS12/RPS27A/RPL7/RPL5/RPL11/RPS23/RPS16/RPL37/RPS6/RPL17/RPL26/RPL8/RPS28/RPL24/RPL27/RPL36/RPL35/RPS3A/RPL7A/RPL10A/RPLP2/RPS7/RPL31/RPS15/RPL4/RPL23A/RPS26/RPS11/RPS13/RPL22/RPS3/RPL19/RPL32/RPL29/RPL39/RPS4X/RPS18/RPSA/RPL14/RPL30/UBA52/RPS14/RPL37A/RPL38/RPS27/RPS24/RPS21/RPL28/RPL27A/RPS19/RPL12/RPL21/RPS9/RPL9/FAU/LOC100525692/RPS15A/RPL1…	78
ssc05012	ssc05012	Parkinson disease	83/324	268/8916	1.59783e-56	2.03724e-54	1.62306e-54	UBB/SLC25A4/COX7A1/LOC100624067/COX5B/NDUFA4/LOC100516480/CYCS/UBC/COX6C/LOC100156967/COX8H/NDUFB9/RPS27A/LOC100156879/HSPA5/SDHB/UQCRB/COX6B/LOC100524239/LOC100525869/NDUFA12/VDAC2/COX7C/NDUFB8/UQCR10/NDUFV2/LOC100524873/LOC100524308/NDUFB4/SDHA/VDAC1/NDUFA13/NDUFA9/UBA52/SDHD/NDUFS2/NDUFV1/NDUFA3/VDAC3/CAMK2D/NDUFA8/PARK7/NDUFB1/NDUFS3/NDUFB5/NDUFS7/LOC100522678/NDUFB2/SLC25A6/SDHC/NDUFAB1/NDUF…	83
ssc05171	ssc05171	Coronavirus disease - COVID-19	80/324	251/8916	1.73854e-55	1.47776e-53	1.17733e-53	RPL10/JUN/FOS/RPLP0/RPL23/RPLP1/RPL6/RPS20/RPS17/RPS8/RPS12/RPS27A/RPL7/RPL5/RPL11/RPS23/RPS16/RPL37/RPS6/RPL17/RPL26/RPL8/RPS28/RPL24/RPL27/RPL36/RPL35/RPS3A/RPL7A/RPL10A/RPLP2/RPS7/RPL31/RPS15/RPL4/RPL23A/RPS26/RPS11/RPS13/RPL22/RPS3/RPL19/RPL32/RPL29/RPL39/RPS4X/RPS18/RPSA/RPL14/RPL30/UBA52/RPS14/RPL37A/RPL38/RPS27/RPS24/RPS21/RPL28/RPL27A/RPS19/RPL12/RPL21/RPS9/RPL9/FAU/LOC100525692/RPS15A/RP…	80
ssc05415	ssc05415	Diabetic cardiomyopathy	73/324	205/8916	2.05176e-54	1.308e-52	1.04208e-52	GAPDH/PLN/SLC25A4/COX7A1/LOC100624067/TNNI3/COX5B/NDUFA4/LOC100516480/ATP2A2/COX6C/LOC100156967/COX8H/NDUFB9/LOC100156879/SDHB/UQCRB/COX6B/LOC100524239/LOC100525869/NDUFA12/VDAC2/COX7C/NDUFB8/UQCR10/NDUFV2/LOC100524873/LOC100524308/PDHA1/NDUFB4/SDHA/VDAC1/NDUFA13/NDUFA9/SDHD/NDUFS2/NDUFV1/NDUFA3/VDAC3/CAMK2D/NDUFA8/NDUFB1/NDUFS3/NDUFB5/NDUFS7/LOC100522678/NDUFB2/SLC25A6/SDHC/MPC2/NDUFAB1/NDUFS1/N…	73
ssc00190	ssc00190	Oxidative phosphorylation	61/324	137/8916	2.43735e-52	1.24305e-50	9.90335e-51	COX7A1/LOC100624067/COX5B/NDUFA4/LOC100516480/CYCS/COX6C/LOC100156967/COX8H/NDUFB9/LOC100156879/SDHB/UQCRB/COX6B/LOC100524239/LOC100525869/NDUFA12/COX7C/NDUFB8/UQCR10/NDUFV2/LOC100524873/LOC100524308/NDUFB4/SDHA/NDUFA13/NDUFA9/SDHD/NDUFS2/NDUFV1/NDUFA3/COX17/NDUFA8/NDUFB1/NDUFS3/NDUFB5/NDUFS7/LOC100522678/NDUFB2/SDHC/NDUFAB1/NDUFS1/NDUFS5/NDUFC2/NDUFB10/NDUFA11/NDUFB3/NDUFA1/NDUFA10/NDUFS6/NDUFS8…	61
ssc04932	ssc04932	Non-alcoholic fatty liver disease	63/324	158/8916	2.13757e-50	9.08468e-49	7.23774e-49	COX7A1/LOC100624067/COX5B/NDUFA4/JUN/FOS/LOC100516480/CYCS/COX6C/LOC100156967/COX8H/NDUFB9/LOC100156879/SDHB/UQCRB/COX6B/LOC100524239/LOC100525869/NDUFA12/COX7C/NDUFB8/UQCR10/NDUFV2/LOC100524873/LOC100524308/NDUFB4/SDHA/NDUFA13/NDUFA9/SDHD/NDUFS2/NDUFV1/NDUFA3/NDUFA8/NDUFB1/NDUFS3/NDUFB5/NDUFS7/LOC100522678/NDUFB2/SDHC/NDUFAB1/NDUFS1/NDUFS5/NDUFC2/NDUFB10/NDUFA11/ATF4/NDUFB3/NDUFA1/NDUFA10/NDUFS6…	63
ssc05208	ssc05208	Chemical carcinogenesis - reactive oxygen species	71/324	227/8916	2.27861e-48	8.30065e-47	6.61311e-47	SLC25A4/COX7A1/LOC100624067/COX5B/NDUFA4/JUN/FOS/LOC100516480/COX6C/LOC100156967/COX8H/NDUFB9/LOC100156879/SDHB/UQCRB/COX6B/LOC100524239/LOC100525869/NDUFA12/VDAC2/COX7C/NDUFB8/UQCR10/NDUFV2/LOC100524873/LOC100524308/NDUFB4/SDHA/VDAC1/NDUFA13/NDUFA9/VEGFA/SDHD/NDUFS2/NDUFV1/NDUFA3/VDAC3/MGST1/NDUFA8/NDUFB1/SOD2/NDUFS3/NDUFB5/NDUFS7/LOC100522678/NDUFB2/SLC25A6/SDHC/NDUFAB1/NDUFS1/NDUFS5/NDUFC2/NDU…	71
ssc05020	ssc05020	Prion disease	76/324	273/8916	9.85778e-48	3.14217e-46	2.50336e-46	SLC25A4/COX7A1/LOC100624067/COX5B/NDUFA4/EGR1/LOC100516480/HSPA8/CYCS/COX6C/LOC100156967/COX8H/NDUFB9/LOC100156879/HSPA5/SDHB/UQCRB/COX6B/LOC100524239/LOC100525869/HSP70.2/NDUFA12/VDAC2/COX7C/NDUFB8/UQCR10/NDUFV2/LOC100524873/LOC100524308/NDUFB4/SDHA/VDAC1/NDUFA13/NDUFA9/SDHD/NDUFS2/NDUFV1/NDUFA3/VDAC3/NDUFA8/NDUFB1/NDUFS3/NDUFB5/NDUFS7/LOC100522678/NDUFB2/SLC25A6/SDHC/NDUFAB1/NDUFS1/NDUFS5/NDUFC…	76
ssc04714	ssc04714	Thermogenesis	64/324	232/8916	1.03943e-39	2.94505e-38	2.34632e-38	COX7A1/LOC100624067/COX5B/NDUFA4/LOC100516480/ACTG1/COX6C/LOC100156967/COX8H/NDUFB9/LOC100156879/SDHB/UQCRB/COX6B/RPS6/LOC100524239/LOC100525869/NDUFA12/COX7C/NDUFB8/UQCR10/NDUFV2/LOC100524873/LOC100524308/NDUFB4/SDHA/NDUFA13/NDUFA9/SDHD/NDUFS2/NDUFV1/NDUFA3/COX17/NDUFA8/NDUFB1/NDUFS3/NDUFB5/NDUFS7/LOC100522678/NDUFB2/SDHC/NDUFAB1/NDUFS1/NDUFS5/NDUFC2/NDUFB10/NDUFA11/NDUFB3/NDUFA1/NDUFA10/CPT1B/N…	64
ssc05016	ssc05016	Huntington disease	72/324	308/8916	1.86406e-39	4.75334e-38	3.78698e-38	SLC25A4/COX7A1/LOC100624067/COX5B/NDUFA4/LOC100516480/CYCS/COX6C/LOC100156967/COX8H/NDUFB9/LOC100156879/SDHB/UQCRB/COX6B/LOC100524239/LOC100525869/NDUFA12/VDAC2/COX7C/NDUFB8/UQCR10/NDUFV2/LOC100524873/LOC100524308/NDUFB4/SDHA/VDAC1/NDUFA13/NDUFA9/SDHD/NDUFS2/NDUFV1/NDUFA3/VDAC3/NDUFA8/NDUFB1/SOD2/NDUFS3/NDUFB5/NDUFS7/LOC100522678/NDUFB2/SLC25A6/SDHC/NDUFAB1/NDUFS1/NDUFS5/NDUFC2/TUBA1B/NDUFB10/NDU…	72
ssc05022	ssc05022	Pathways of neurodegeneration - multiple diseases	84/324	474/8916	1.73789e-36	4.02875e-35	3.20969e-35	UBB/SLC25A4/COX7A1/LOC100624067/COX5B/NDUFA4/LOC100516480/CYCS/ATP2A2/UBC/COX6C/LOC100156967/COX8H/NDUFB9/RPS27A/LOC100156879/HSPA5/SDHB/UQCRB/COX6B/LOC100524239/LOC100525869/NDUFA12/VDAC2/COX7C/NDUFB8/UQCR10/NDUFV2/LOC100524873/LOC100524308/APP/NDUFB4/SDHA/VDAC1/NDUFA13/NDUFA9/SQSTM1/UBA52/SDHD/NDUFS2/NDUFV1/NDUFA3/VDAC3/CAMK2D/NDUFA8/PARK7/NDUFB1/NDUFS3/NDUFB5/NDUFS7/LOC100522678/NDUFB2/SLC25A6…	84
ssc05010	ssc05010	Alzheimer disease	76/324	384/8916	2.66945e-36	5.67257e-35	4.51932e-35	GAPDH/SLC25A4/COX7A1/LOC100624067/COX5B/NDUFA4/LOC100516480/CYCS/ATP2A2/COX6C/LOC100156967/COX8H/NDUFB9/LOC100156879/SDHB/UQCRB/COX6B/LOC100524239/LOC100525869/NDUFA12/VDAC2/COX7C/NDUFB8/UQCR10/NDUFV2/LOC100524873/LOC100524308/APP/NDUFB4/SDHA/VDAC1/NDUFA13/NDUFA9/SDHD/NDUFS2/NDUFV1/LPL/NDUFA3/VDAC3/NDUFA8/NDUFB1/NDUFS3/NDUFB5/NDUFS7/LOC100522678/NDUFB2/SLC25A6/SDHC/NDUFAB1/NDUFS1/NDUFS5/NDUFC2/TU…	76
ssc05014	ssc05014	Amyotrophic lateral sclerosis	74/324	364/8916	3.8629e-36	7.57723e-35	6.03676e-35	COX7A1/LOC100624067/COX5B/NDUFA4/LOC100516480/CYCS/ACTG1/COX6C/LOC100156967/COX8H/CHCHD10/NDUFB9/LOC100156879/HSPA5/SDHB/UQCRB/COX6B/LOC100524239/LOC100525869/NDUFA12/COX7C/NDUFB8/UQCR10/NDUFV2/LOC100524873/LOC100524308/NDUFB4/SDHA/VDAC1/NDUFA13/NDUFA9/SQSTM1/SDHD/NDUFS2/NDUFV1/NDUFA3/NDUFA8/NDUFB1/NDUFS3/NDUFB5/NDUFS7/LOC100522678/NDUFB2/SDHC/NDUFAB1/NDUFS1/NDUFS5/NDUFC2/TUBA1B/NDUFB10/NDUFA11/A…	74
ssc04260	ssc04260	Cardiac muscle contraction	34/324	87/8916	6.02599e-27	1.09759e-25	8.74448e-26	MYL2/TNNT2/MYL3/MYH7/TNNC1/LOC100736765/ACTC1/COX7A1/LOC100624067/TNNI3/COX5B/TPM1/LOC100516480/ATP2A2/COX6C/LOC100156967/TPM2/COX8H/LOC100156879/UQCRB/COX6B/LOC100524239/LOC100525869/COX7C/ATP1A1/UQCR10/CASQ2/LOC100524873/LOC100524308/HRC/LOC100522678/COX7A2/ATP1B1/LOC100524613	34
ssc00020	ssc00020	Citrate cycle (TCA cycle)	20/324	29/8916	6.73168e-23	1.14439e-21	9.1173e-22	MDH1/MDH2/ACO2/IDH2/SDHB/SUCLG1/CS/PDHA1/SDHA/SDHD/IDH3A/SDHC/DLST/DLD/OGDH/IDH3B/PDHB/SUCLA2/DLAT/SUCLG2	20
ssc01200	ssc01200	Carbon metabolism	34/324	112/8916	9.47885e-23	1.51069e-21	1.20356e-21	GAPDH/ENO3/MDH1/MDH2/ACO2/IDH2/ALDOA/GOT2/TPI1/SDHB/GOT1/SUCLG1/PFKM/CS/PDHA1/SDHA/SDHD/GPI/IDH3A/SDHC/DLST/ECHS1/DLD/OGDH/IDH3B/PDHB/PKM/PGK1/ACAT1/PGAM1/SUCLA2/DLAT/HK1/SUCLG2	34
ssc04723	ssc04723	Retrograde endocannabinoid signaling	36/324	149/8916	2.55685e-20	3.83527e-19	3.05555e-19	NDUFA4/NDUFB9/NDUFA12/NDUFB8/NDUFV2/NDUFB4/NDUFA13/NDUFA9/NDUFS2/NDUFV1/NDUFA3/NDUFA8/NDUFB1/NDUFS3/NDUFB5/NDUFS7/NDUFB2/NDUFAB1/NDUFS1/NDUFS5/NDUFC2/NDUFB10/NDUFA11/NDUFB3/NDUFA1/NDUFA10/NDUFS6/NDUFS8/NDUFB6/NDUFB7/NDUFA7/NDUFA6/GNG5/NDUFB11/NDUFS4/NDUFC1	36
ssc00010	ssc00010	Glycolysis / Gluconeogenesis	16/324	62/8916	3.83551e-10	5.43364e-09	4.32897e-09	GAPDH/ENO3/LDHB/LDHB/ALDOA/TPI1/PFKM/PDHA1/GPI/DLD/PDHB/PKM/PGK1/PGAM1/DLAT/HK1	16
ssc01230	ssc01230	Biosynthesis of amino acids	16/324	72/8916	4.14938e-09	5.5689e-08	4.43673e-08	GAPDH/ENO3/ACO2/IDH2/ALDOA/GOT2/TPI1/GOT1/PFKM/CS/IDH3A/GLUL/IDH3B/PKM/PGK1/PGAM1	16
ssc00071	ssc00071	Fatty acid degradation	12/324	43/8916	2.40996e-08	3.0727e-07	2.44801e-07	HADHB/ACADM/HADH/HADHA/ACAA2/ECHS1/ACAT1/ECI1/CPT1B/ACSL1/ACADL/ACADVL	12
ssc05414	ssc05414	Dilated cardiomyopathy	16/324	95/8916	2.60119e-07	3.15859e-06	2.51644e-06	MYL2/TNNT2/MYL3/MYH7/TNNC1/LOC100736765/ACTC1/PLN/DES/TNNI3/MYBPC3/TPM1/ACTG1/ATP2A2/TPM2/GNAS	16
ssc01210	ssc01210	2-Oxocarboxylic acid metabolism	7/324	18/8916	1.7672e-06	2.04835e-05	1.63191e-05	ACO2/IDH2/GOT2/GOT1/CS/IDH3A/IDH3B	7
ssc00620	ssc00620	Pyruvate metabolism	10/324	43/8916	2.30288e-06	2.5532e-05	2.03413e-05	LDHB/LDHB/MDH1/MDH2/PDHA1/DLD/PDHB/PKM/ACAT1/DLAT	10
ssc05410	ssc05410	Hypertrophic cardiomyopathy	14/324	90/8916	3.92689e-06	4.17232e-05	3.32408e-05	MYL2/TNNT2/MYL3/MYH7/TNNC1/LOC100736765/ACTC1/DES/TNNI3/MYBPC3/TPM1/ACTG1/ATP2A2/TPM2	14
ssc01212	ssc01212	Fatty acid metabolism	11/324	57/8916	5.08417e-06	5.18586e-05	4.13156e-05	HADHB/ACADM/HADH/HADHA/ACAA2/ECHS1/ACAT1/CPT1B/ACSL1/ACADL/ACADVL	11
ssc04261	ssc04261	Adrenergic signaling in cardiomyocytes	18/324	149/8916	7.04352e-06	6.90807e-05	5.50364e-05	MYL2/TNNT2/MYL3/MYH7/TNNC1/LOC100736765/ACTC1/PLN/TNNI3/TPM1/ATP2A2/TPM2/ATP1A1/CAMK2D/ATF4/ATP1B1/CALM1/GNAS	18
ssc04137	ssc04137	Mitophagy - animal	12/324	71/8916	8.05044e-06	7.60319e-05	6.05745e-05	UBB/JUN/UBC/RPS27A/SQSTM1/UBA52/ATF4/GABARAP/PINK1/TOMM7/FIS1/GABARAPL1	12
ssc00640	ssc00640	Propanoate metabolism	8/324	32/8916	1.36708e-05	0.000124502	9.91901e-05	LDHB/LDHB/SUCLG1/HADHA/ECHS1/DLD/SUCLA2/SUCLG2	8
ssc04922	ssc04922	Glucagon signaling pathway	14/324	101/8916	1.55292e-05	0.00013655	0.000108789	LDHB/LDHB/PFKM/PDHA1/PYGM/CAMK2D/PYGB/PDHB/PKM/ATF4/CPT1B/PGAM1/CALM1/GNAS	14
ssc05132	ssc05132	Salmonella infection	23/324	253/8916	4.55498e-05	0.000387174	0.00030846	MYL2/GAPDH/JUN/FOS/CYCS/ACTG1/HSP90AA1/RPS3/RHOB/FLNC/LOC733637/MYL9/MYL7/HSP90B1/TUBA1B/TUBB/HSP90AB1/NFKBIA/TUBB4B/LOC100127131/LOC100522842/SKP1/TUBA1A	23
ssc00280	ssc00280	Valine, leucine and isoleucine degradation	9/324	52/8916	9.15017e-05	0.000752675	0.000599654	HADHB/ACADM/HADH/OXCT1/HADHA/ACAA2/ECHS1/DLD/ACAT1	9
ssc00630	ssc00630	Glyoxylate and dicarboxylate metabolism	7/324	31/8916	9.70939e-05	0.000773717	0.000616419	MDH1/MDH2/ACO2/CS/GLUL/DLD/ACAT1	7
ssc04066	ssc04066	HIF-1 signaling pathway	13/324	109/8916	0.000152432	0.00117788	0.000938418	GAPDH/ENO3/LDHB/LDHB/ALDOA/RPS6/PFKM/PDHA1/VEGFA/CAMK2D/PDHB/PGK1/HK1	13
ssc05134	ssc05134	Legionellosis	9/324	61/8916	0.000323605	0.00242704	0.00193362	EEF1A2/EEF1G/HSPA8/CYCS/HSP70.2/EEF1A1/NFKBIA/HSPD1/LOC100522842	9
ssc04612	ssc04612	Antigen processing and presentation	9/324	63/8916	0.000414385	0.00301909	0.0024053	HSPA8/HSPA5/HSP70.2/B2M/B2M/HSP90AA1/SLA-2/HSP90AB1/SLA-1	9
ssc05230	ssc05230	Central carbon metabolism in cancer	9/324	67/8916	0.000659132	0.00466885	0.00371967	LDHB/LDHB/IDH2/PFKM/PDHA1/PDHB/PKM/PGAM1/HK1	9
ssc04217	ssc04217	Necroptosis	14/324	157/8916	0.00169332	0.0116702	0.00929762	SLC25A4/FTH1/VDAC2/HSP90AA1/VDAC1/SQSTM1/FTL/PYGM/VDAC3/CAMK2D/PYGB/SLC25A6/GLUL/HSP90AB1	14
ssc00650	ssc00650	Butanoate metabolism	5/324	25/8916	0.00179164	0.0120228	0.00957856	HADH/OXCT1/HADHA/ECHS1/ACAT1	5
ssc03320	ssc03320	PPAR signaling pathway	9/324	78/8916	0.00198277	0.0129642	0.0103286	FABP3/UBC/ACADM/LPL/DBI/CPT1B/ACSL1/ACADL/ILK	9
ssc00062	ssc00062	Fatty acid elongation	5/324	26/8916	0.00215315	0.0137264	0.0109358	HADHB/HADH/HADHA/ACAA2/ECHS1	5
ssc05416	ssc05416	Viral myocarditis	8/324	66/8916	0.00255221	0.0158735	0.0126464	MYH7/LOC100736765/CYCS/ACTG1/SLA-2/EIF4G2/SLA-1/LOC100522842	8
ssc04022	ssc04022	cGMP-PKG signaling pathway	14/324	167/8916	0.00301226	0.0182887	0.0145706	MYH7/LOC100736765/PLN/SLC25A4/ATP2A2/VDAC2/ATP1A1/VDAC1/VDAC3/MYL9/SLC25A6/ATF4/ATP1B1/CALM1	14
ssc04216	ssc04216	Ferroptosis	6/324	42/8916	0.00382007	0.0224478	0.0178841	FTH1/VDAC2/FTL/VDAC3/GPX4/ACSL1	6
ssc04210	ssc04210	Apoptosis	12/324	136/8916	0.00387334	0.0224478	0.0178841	JUN/FOS/CYCS/ACTG1/GADD45G/TUBA1B/ATF4/NFKBIA/CTSD/LOC100127131/LOC100522842/TUBA1A	12
ssc05418	ssc05418	Fluid shear stress and atherosclerosis	12/324	139/8916	0.00462045	0.0261826	0.0208596	JUN/FOS/ACTG1/HSP90AA1/VEGFA/SQSTM1/MGST1/HSP90B1/MGST3/HSP90AB1/DUSP1/CALM1	12
ssc05167	ssc05167	Kaposi sarcoma-associated herpesvirus infection	15/324	196/8916	0.00514515	0.028522	0.0227234	UBB/JUN/FOS/ZFP36/CYCS/UBC/RPS27A/VEGFA/UBA52/SLA-2/NFKBIA/CALM1/SLA-1/LOC100522842/GNG5	15
ssc05417	ssc05417	Lipid and atherosclerosis	16/324	217/8916	0.00560839	0.0304285	0.0242423	JUN/FOS/HSPA8/CYCS/HSPA5/HSP70.2/HSP90AA1/CAMK2D/SOD2/HSP90B1/ATF4/HSP90AB1/NFKBIA/HSPD1/CALM1/LOC100522842	16
ssc00380	ssc00380	Tryptophan metabolism	6/324	47/8916	0.00672005	0.0357003	0.0284423	HADH/HADHA/DLST/ECHS1/DLD/ACAT1	6
ssc00500	ssc00500	Starch and sucrose metabolism	5/324	34/8916	0.00718517	0.0373922	0.0297903	PYGM/GPI/PYGB/HK1/GYG1	5
ssc00310	ssc00310	Lysine degradation	7/324	63/8916	0.00757035	0.0386088	0.0307595	HADH/HADHA/DLST/ECHS1/DLD/ACAT1/SMYD1	7
ssc04915	ssc04915	Estrogen signaling pathway	11/324	133/8916	0.00897969	0.0448985	0.0357705	JUN/FOS/HSPA8/HSP70.2/HSP90AA1/HSP90B1/ATF4/HSP90AB1/CALM1/CTSD/GNAS	11
ssc05031	ssc05031	Amphetamine addiction	7/324	67/8916	0.0105246	0.0516108	0.0411182	JUN/FOS/FOSB/CAMK2D/ATF4/CALM1/GNAS	7
ssc00270	ssc00270	Cysteine and methionine metabolism	6/324	53/8916	0.0119888	0.0576819	0.045955	LDHB/LDHB/MDH1/MDH2/GOT2/GOT1	6
ssc04657	ssc04657	IL-17 signaling pathway	8/324	89/8916	0.015331	0.0723965	0.0576781	JUN/FOS/FOSB/HSP90AA1/HSP90B1/HSP90AB1/NFKBIA/JUND	8
ssc05166	ssc05166	Human T-cell leukemia virus 1 infection	15/324	225/8916	0.0171076	0.079317	0.0631916	SLC25A4/JUN/FOS/EGR1/ZFP36/VDAC2/B2M/B2M/VDAC1/VDAC3/SLC25A6/SLA-2/ATF4/NFKBIA/SLA-1	15
ssc00051	ssc00051	Fructose and mannose metabolism	4/324	32/8916	0.0276062	0.125707	0.10015	ALDOA/TPI1/PFKM/HK1	4
ssc04979	ssc04979	Cholesterol metabolism	5/324	50/8916	0.0342448	0.149198	0.118866	VDAC2/VDAC1/LPL/VDAC3/VAPA	5
ssc00220	ssc00220	Arginine biosynthesis	3/324	20/8916	0.034274	0.149198	0.118866	GOT2/GOT1/GLUL	3
ssc04540	ssc04540	Gap junction	7/324	85/8916	0.0345204	0.149198	0.118866	TUBA1B/TUBB/GJA1/TUBB4B/LOC100127131/TUBA1A/GNAS	7
ssc04141	ssc04141	Protein processing in endoplasmic reticulum	11/324	167/8916	0.0408645	0.173674	0.138366	CRYAB/HSPA8/HSPA5/HSP70.2/HSP90AA1/UBE2D3/HSP90B1/PPP1R15A/ATF4/HSP90AB1/SKP1	11
ssc04964	ssc04964	Proximal tubule bicarbonate reclamation	3/324	22/8916	0.0439119	0.183566	0.146247	MDH1/ATP1A1/ATP1B1	3

## Sheet: GO_BP
	ID	Description	GeneRatio	BgRatio	pvalue	p.adjust	qvalue	geneID	Count
GO:0006091	GO:0006091	generation of precursor metabolites and energy	53/270	148/6478	8.60732e-37	1.91599e-33	1.73687e-33	GAPDH/ENO3/COX7A1/MDH1/COX5B/NDUFA4/ACO2/CYCS/LOC100156967/NDUFB9/TPI1/SDHB/UQCRB/NDUFA12/COX7C/NDUFB8/UQCR10/SUCLG1/PFKM/CS/NDUFV2/LOC100524873/LOC100524308/PPP1R3C/PDHA1/APP/ACADM/OXCT1/SDHD/NDUFV1/PYGM/COX17/NDUFA8/PARK7/GPI/IDH3A/LOC100522678/SDHC/DLST/IDH3B/NDUFS1/NDUFC2/PDHB/PKM/PGK1/ACAT1/NDUFB3/NDUFA10/NDUFS6/PGAM1/ETFDH/NDUFB6/NDUFA7	53
GO:0006412	GO:0006412	translation	65/270	266/6478	8.76088e-34	9.75086e-31	8.83926e-31	GAPDH/RPL10/RPLP0/RPL23/ZFP36/RPLP1/RPL6/RPS20/RPS17/RPS8/RPS12/RPS27A/RPL5/EIF1/RPL11/RPS23/RPS16/RACK1/RPS6/RPL26/RPL8/RPS28/RPL24/RPL27/RPL35/RPS3A/RPL10A/RPLP2/RPS7/RPL31/RPS15/RPS26/RPS11/RPS13/RPL22/RPS3/RPL19/RPL32/RPL29/RPL39/RPS4X/APP/RPS18/RPSA/RPL14/EEF1A1/UBA52/RPL38/RPS27/RPS24/RPS21/EIF3H/RPS19/RPL12/RPL21/RPL9/EEF1B2/RPL13/RPL35A/EIF4A2/LOC100623540/RPL15/RPS5/RPL13A/EIF3K	65
GO:0006518	GO:0006518	peptide metabolic process	69/270	324/6478	7.0479e-32	3.92216e-29	3.55548e-29	GAPDH/RPL10/RPLP0/RPL23/ZFP36/HSPA8/RPLP1/RPL6/RPS20/RPS17/RPS8/RPS12/RPS27A/RPL5/EIF1/RPL11/RPS23/RPS16/RACK1/RPS6/RPL26/RPL8/RPS28/RPL24/RPL27/RPL35/RPS3A/RPL10A/RPLP2/RPS7/RPL31/RPS15/RPS26/RPS11/RPS13/RPL22/RPS3/RPL19/RPL32/RPL29/RPL39/RPS4X/APP/RPS18/RPSA/RPL14/EEF1A1/UBA52/RPL38/MGST1/PARK7/RPS27/RPS24/RPS21/EIF3H/RPS19/RPL12/RPL21/RPL9/EEF1B2/RPL13/SOD1/RPL35A/EIF4A2/LOC100623540/RPL15/RPS…	69
GO:0055114	GO:0055114	oxidation-reduction process	53/270	185/6478	3.60937e-31	1.33908e-28	1.21389e-28	MDH1/COX5B/NDUFA4/ACO2/CYCS/LOC100156967/NDUFB9/SDHB/UQCRB/NDUFA12/COX7C/NDUFB8/UQCR10/SUCLG1/PFKM/CS/NDUFV2/LOC100524873/LOC100524308/PPP1R3C/PDHA1/ACADM/HADH/SDHD/PRDX3/NDUFV1/PYGM/MGST1/NDUFA8/PARK7/HADHA/IDH3A/ACAA2/LOC100522678/SDHC/DLST/ECHS1/IDH3B/NDUFS1/NDUFC2/PDHB/DHRS4/ACAT1/NDUFB3/NDUFA10/NDUFS6/ETFDH/NDUFB6/NDUFA7/ACADL/NDUFA6/ETFB/ACADVL	53
GO:0045333	GO:0045333	cellular respiration	35/270	70/6478	1.72424e-30	5.48308e-28	4.97047e-28	MDH1/COX5B/ACO2/CYCS/LOC100156967/NDUFB9/SDHB/UQCRB/NDUFA12/COX7C/NDUFB8/UQCR10/SUCLG1/CS/NDUFV2/LOC100524873/LOC100524308/PDHA1/SDHD/NDUFV1/NDUFA8/PARK7/IDH3A/LOC100522678/SDHC/DLST/IDH3B/NDUFS1/NDUFC2/PDHB/NDUFA10/NDUFS6/ETFDH/NDUFB6/NDUFA7	35
GO:0042775	GO:0042775	mitochondrial ATP synthesis coupled electron transport	23/270	34/6478	1.36276e-24	2.52792e-22	2.29159e-22	COX5B/CYCS/LOC100156967/NDUFB9/UQCRB/NDUFA12/COX7C/NDUFB8/UQCR10/NDUFV2/LOC100524873/LOC100524308/SDHD/NDUFV1/NDUFA8/PARK7/LOC100522678/SDHC/NDUFC2/NDUFA10/NDUFS6/NDUFB6/NDUFA7	23
GO:0009205	GO:0009205	purine ribonucleoside triphosphate metabolic process	37/270	117/6478	1.62934e-23	2.59065e-21	2.34845e-21	GAPDH/ENO3/COX7A1/COX5B/CYCS/LOC100156967/NDUFB9/TPI1/UQCRB/NDUFA12/COX7C/NDUFB8/UQCR10/PFKM/NDUFV2/LOC100524873/LOC100524308/APP/SDHD/NDUFV1/NDUFA8/PARK7/GPI/LOC100522678/SDHC/NDUFS1/NDUFC2/PKM/PGK1/NDUFA10/NDUFS6/NME2/PGAM1/ATP1B1/NDUFB6/NDUFA7/RHOQ	37
GO:0019693	GO:0019693	ribose phosphate metabolic process	42/270	188/6478	3.89997e-20	3.10047e-18	2.81061e-18	GAPDH/ENO3/COX7A1/COX5B/CYCS/LOC100156967/NDUFB9/TPI1/UQCRB/NDUFA12/COX7C/NDUFB8/UQCR10/SUCLG1/PFKM/NDUFV2/LOC100524873/LOC100524308/PDHA1/APP/SDHD/NDUFV1/NDUFA8/PARK7/GPI/LOC100522678/SDHC/DLST/MPC2/NDUFS1/NDUFC2/PKM/PGK1/ACAT1/NDUFA10/NDUFS6/NME2/PGAM1/ATP1B1/NDUFB6/NDUFA7/RHOQ	42
GO:0072521	GO:0072521	purine-containing compound metabolic process	42/270	200/6478	4.70026e-19	3.60785e-17	3.27056e-17	GAPDH/ENO3/COX7A1/COX5B/CYCS/LOC100156967/NDUFB9/TPI1/UQCRB/NDUFA12/COX7C/NDUFB8/UQCR10/SUCLG1/PFKM/NDUFV2/LOC100524873/LOC100524308/PDHA1/APP/SDHD/NDUFV1/NDUFA8/PARK7/GPI/LOC100522678/SDHC/DLST/MPC2/NDUFS1/NDUFC2/PKM/PGK1/ACAT1/NDUFA10/NDUFS6/NME2/PGAM1/ATP1B1/NDUFB6/NDUFA7/RHOQ	42
GO:0010257	GO:0010257	NADH dehydrogenase complex assembly	14/270	21/6478	3.07017e-15	1.95263e-13	1.77008e-13	NDUFB9/NDUFB4/NDUFA9/NDUFB5/NDUFS7/NDUFB2/NDUFAB1/NDUFS5/NDUFA11/NDUFB3/NDUFA10/NDUFS8/NDUFB7/NDUFB11	14
GO:0032981	GO:0032981	mitochondrial respiratory chain complex I assembly	14/270	21/6478	3.07017e-15	1.95263e-13	1.77008e-13	NDUFB9/NDUFB4/NDUFA9/NDUFB5/NDUFS7/NDUFB2/NDUFAB1/NDUFS5/NDUFA11/NDUFB3/NDUFA10/NDUFS8/NDUFB7/NDUFB11	14
GO:0006099	GO:0006099	tricarboxylic acid cycle	12/270	15/6478	8.80891e-15	5.44685e-13	4.93763e-13	MDH1/ACO2/SDHB/SUCLG1/CS/PDHA1/SDHD/IDH3A/SDHC/DLST/IDH3B/PDHB	12
GO:0007005	GO:0007005	mitochondrion organization	29/270	165/6478	2.30931e-11	1.19547e-09	1.08371e-09	SLC25A4/COX7A1/CHCHD10/NDUFB9/UQCR10/NDUFB4/NDUFA9/PRDX3/COX17/PARK7/NDUFB5/NDUFS7/NDUFB2/POLDIP2/NDUFAB1/NDUFS1/NDUFS5/NDUFA11/GABARAP/TOMM7/NDUFB3/FAM162A/NDUFA10/NDUFS6/NDUFS8/NDUFB7/ROMO1/CHCHD2/NDUFB11	29
GO:0030239	GO:0030239	myofibril assembly	13/270	34/6478	3.6434e-10	1.72557e-08	1.56425e-08	MYL2/ACTA1/ACTC1/TCAP/MYOZ2/ACTN2/CSRP3/ACTG1/LMOD2/MYOM1/NEBL/KLHL41/CFL2	13
GO:0042254	GO:0042254	ribosome biogenesis	21/270	110/6478	3.2147e-09	1.46039e-07	1.32386e-07	RPL10/RPLP0/RPL6/RPS8/RPL7/RPL11/RPS16/RPS6/RPL26/RPS28/RPL24/RPL27/RPL35/RPS7/RPS15/RPSA/RPL14/RPS27/RPS21/RPS19/RPS5	21
GO:1901135	GO:1901135	carbohydrate derivative metabolic process	45/270	439/6478	9.46932e-09	4.21574e-07	3.82162e-07	GAPDH/ENO3/COX7A1/COX5B/CYCS/LOC100156967/NDUFB9/TPI1/UQCRB/NDUFA12/COX7C/NDUFB8/RAMP1/UQCR10/SUCLG1/PFKM/NDUFV2/LOC100524873/LOC100524308/PDHA1/APP/SDHD/NDUFV1/NDUFA8/PARK7/GPI/LOC100522678/SDHC/DLST/MPC2/NDUFS1/NDUFC2/PKM/PGK1/ACAT1/NDUFA10/NDUFS6/NME2/PSAP/PGAM1/ATP1B1/NDUFB6/NDUFA7/ITM2B/RHOQ	45
GO:0010927	GO:0010927	cellular component assembly involved in morphogenesis	13/270	45/6478	1.89653e-08	8.11861e-07	7.35961e-07	MYL2/ACTA1/ACTC1/TCAP/MYOZ2/ACTN2/CSRP3/ACTG1/LMOD2/MYOM1/NEBL/KLHL41/CFL2	13
GO:0042255	GO:0042255	ribosome assembly	10/270	25/6478	2.51873e-08	1.05787e-06	9.58967e-07	RPL10/RPLP0/RPL6/RPL11/RPS28/RPL24/RPS15/RPSA/RPS19/RPS5	10
GO:0055001	GO:0055001	muscle cell development	15/270	64/6478	3.4273e-08	1.41281e-06	1.28073e-06	MYL2/ACTA1/ACTC1/TCAP/MYOZ2/ACTN2/CSRP3/ACTG1/ATP2A2/FLNC/LMOD2/MYOM1/NEBL/KLHL41/CFL2	15
GO:0014706	GO:0014706	striated muscle tissue development	20/270	130/6478	3.32876e-07	1.21472e-05	1.10116e-05	MYL2/ACTA1/ACTC1/TCAP/PLN/ANKRD1/MYOZ2/ACTN2/FOS/EGR1/CSRP3/YBX3/NDUFV2/ACADM/MYOM1/GJA1/NEBL/FKBP1A/KLHL41/CFL2	20
GO:0031032	GO:0031032	actomyosin structure organization	13/270	62/6478	1.14094e-06	3.57707e-05	3.24266e-05	MYL2/ACTA1/ACTC1/TCAP/MYOZ2/ACTN2/CSRP3/ACTG1/LMOD2/MYOM1/NEBL/KLHL41/CFL2	13
GO:0003012	GO:0003012	muscle system process	18/270	121/6478	2.17173e-06	6.44568e-05	5.84309e-05	MYL2/TNNC1/TCAP/PLN/MYOZ2/TPM1/ACTN2/CSRP3/ATP2A2/LMOD2/HRC/CAMK2D/MYOM1/SOD1/NDUFS6/ATP1B1/FKBP1A/CALM1	18
GO:0061061	GO:0061061	muscle structure development	25/270	213/6478	2.20207e-06	6.44974e-05	5.84677e-05	MYL2/ACTA1/ACTC1/TCAP/ANKRD1/MYOZ2/ACTN2/FOS/EGR1/CSRP3/YBX3/ACTG1/HSPB2/ATP2A2/NMRK2/FLNC/LMOD2/ACADM/PDLIM1/MYOM1/GJA1/NEBL/FKBP1A/KLHL41/CFL2	25
GO:0060047	GO:0060047	heart contraction	12/270	62/6478	7.20338e-06	0.000188644	0.000171008	MYL2/ACTC1/TCAP/PLN/TPM1/CSRP3/ATP2A2/HRC/SOD1/GJA1/ATP1B1/CALM1	12
GO:0072525	GO:0072525	pyridine-containing compound biosynthetic process	9/270	36/6478	1.16085e-05	0.000272005	0.000246576	GAPDH/ENO3/TPI1/PFKM/APP/GPI/PKM/PGK1/PGAM1	9
GO:0006979	GO:0006979	response to oxidative stress	17/270	124/6478	1.29043e-05	0.000299218	0.000271244	FOS/ATP2A2/RACK1/NDUFA12/APP/NDUFB4/PRDX3/MGST1/PARK7/TXNIP/GPX4/SOD1/PSAP/NDUFS8/ETFDH/ROMO1/NDUFA6	17
GO:0016052	GO:0016052	carbohydrate catabolic process	10/270	49/6478	2.60401e-05	0.000568286	0.000515158	GAPDH/ENO3/TPI1/PFKM/APP/PYGM/GPI/PKM/PGK1/PGAM1	10
GO:0048738	GO:0048738	cardiac muscle tissue development	12/270	72/6478	3.529e-05	0.000727366	0.000659366	MYL2/ACTC1/TCAP/PLN/ANKRD1/ACTN2/CSRP3/NDUFV2/ACADM/MYOM1/NEBL/FKBP1A	12
GO:0044282	GO:0044282	small molecule catabolic process	16/270	125/6478	5.51205e-05	0.0010487	0.000950662	GOT2/TPI1/GOT1/PFKM/ACADM/HADH/OXCT1/HADHA/ACAA2/DLST/ECHS1/ACAT1/ETFDH/ACADL/ETFB/ACADVL	16
GO:0070925	GO:0070925	organelle assembly	26/270	274/6478	6.41261e-05	0.00119954	0.00108739	MYL2/ACTA1/ACTC1/TCAP/MYOZ2/RPL10/ACTN2/RPLP0/CSRP3/RPL6/ACTG1/RPL11/RPS28/RPL24/HSP70.2/RPS15/LMOD2/RPSA/VDAC3/MYOM1/RPS19/GABARAP/NEBL/KLHL41/RPS5/CFL2	26
GO:0006457	GO:0006457	protein folding	12/270	79/6478	9.065e-05	0.00164054	0.00148717	HSPB1/HSPB6/HSPA8/HSP70.2/HSP90AA1/HSP90B1/HSPE1/HSPA9/HSP90AB1/FKBP1A/HSPD1/CCT7	12
GO:0051881	GO:0051881	regulation of mitochondrial membrane potential	6/270	21/6478	0.000158482	0.00273474	0.00247908	UBB/RACK1/PRDX3/PARK7/NDUFS1/SOD1	6
GO:0006364	GO:0006364	rRNA processing	11/270	72/6478	0.000168814	0.00286854	0.00260037	RPS8/RPL7/RPS16/RPS6/RPL26/RPS28/RPL27/RPL35/RPS7/RPS27/RPS21	11
GO:0044283	GO:0044283	small molecule biosynthetic process	24/270	264/6478	0.000239349	0.0039466	0.00357764	GAPDH/ENO3/EGR1/GOT2/TPI1/GOT1/PFKM/APP/ACADM/NDUFA9/LPL/PARK7/GPI/COQ9/GLUL/NDUFAB1/PKM/PGK1/ACAT1/MGST3/SOD1/NME2/PGAM1/ACADVL	24
GO:2001244	GO:2001244	positive regulation of intrinsic apoptotic signaling pathway	6/270	27/6478	0.00070007	0.0106737	0.0096758	UBB/RACK1/RPL26/RPS7/PARK7/SOD1	6
GO:0032411	GO:0032411	positive regulation of transporter activity	5/270	19/6478	0.000870628	0.0129201	0.0117122	ACTN2/COX17/PARK7/ATP1B1/CALM1	5
GO:0071826	GO:0071826	ribonucleoprotein complex subunit organization	12/270	101/6478	0.000932644	0.0137488	0.0124634	RPL10/RPLP0/RPL6/RPL11/RPS28/RPL24/RPS15/RPSA/EIF3H/RPS19/RPS5/EIF3K	12
GO:0009266	GO:0009266	response to temperature stimulus	8/270	53/6478	0.00142229	0.0201725	0.0182866	CKM/HSPA8/HSP70.2/HSP90AA1/ACADM/SOD1/HSPD1/ACADVL	8
GO:1901796	GO:1901796	regulation of signal transduction by p53 class mediator	5/270	21/6478	0.00142277	0.0201725	0.0182866	UBB/ANKRD1/RPL11/RPL26/RPS7	5
GO:0030029	GO:0030029	actin filament-based process	21/270	249/6478	0.00154768	0.0217911	0.0197538	MYL2/ACTA1/ACTC1/TCAP/PLN/MYOZ2/XIRP1/TPM1/ACTN2/CSRP3/ACTG1/RHOB/LMOD2/PDLIM1/MYOM1/TMSB4X/NEBL/KLHL41/RHOQ/CFL2/CAPZA2	21
GO:0034614	GO:0034614	cellular response to reactive oxygen species	7/270	42/6478	0.0015565	0.0217911	0.0197538	FOS/RACK1/PRDX3/PARK7/SOD1/PSAP/ROMO1	7
GO:0008016	GO:0008016	regulation of heart contraction	8/270	54/6478	0.00161064	0.022408	0.0203131	MYL2/PLN/CSRP3/ATP2A2/HRC/GJA1/ATP1B1/CALM1	8
GO:0002474	GO:0002474	antigen processing and presentation of peptide antigen via MHC class I	4/270	14/6478	0.00212109	0.0291453	0.0264206	B2M/SLA-2/LOC100513601/SLA-1	4
GO:0070296	GO:0070296	sarcoplasmic reticulum calcium ion transport	4/270	14/6478	0.00212109	0.0291453	0.0264206	PLN/ATP2A2/HRC/CALM1	4
GO:1901019	GO:1901019	regulation of calcium ion transmembrane transporter activity	5/270	23/6478	0.0021973	0.0300073	0.027202	PLN/HRC/ATP1B1/FKBP1A/CALM1	5
GO:0097435	GO:0097435	supramolecular fiber organization	20/270	242/6478	0.00253476	0.0341962	0.0309993	MYL2/ACTA1/ACTC1/TCAP/DES/MYOZ2/TPM1/ACTN2/CSRP3/ACTG1/HSP70.2/RHOB/APP/LMOD2/MYOM1/TMSB4X/NEBL/KLHL41/CFL2/CAPZA2	20
GO:0006084	GO:0006084	acetyl-CoA metabolic process	4/270	15/6478	0.0027986	0.0370814	0.0336147	PDHA1/DLST/MPC2/ACAT1	4
GO:0022898	GO:0022898	regulation of transmembrane transporter activity	8/270	60/6478	0.00319291	0.0418084	0.0378998	PLN/ACTN2/HRC/COX17/PARK7/ATP1B1/FKBP1A/CALM1	8
