# Supplementary material for: Isolation of porcine adult cardiomyocytes: Comparison between Langendorff perfusion and tissue slicing-assisted enzyme digestion
Source: PLoS One. 2023 May 26;18(5):e0285169. doi: 10.1371/journal.pone.0285169 (PMC10218724; doi:10.1371/journal.pone.0285169)
Supplement: S8 Data — Spreadsheet “kegg”: KEGG enrichment of distinct top 500 genes RV-CMs isolated via Langendorff (related to Fig 3C). Spreadsheet “GO_BP”: GO enrichment of distinct top 500 genes RV-CMs isolated via Langendorff (related to S1 Fig). (XLSX) [file pone.0285169.s010.xlsx]

## Sheet: kegg
	ID	Description	GeneRatio	BgRatio	pvalue	p.adjust	qvalue	geneID	Count
ssc05202	ssc05202	Transcriptional misregulation in cancer	6/22	185/8916	4.16428e-06	0.000395607	0.000311225	DDIT3/NR4A3/LOC100521680/GADD45B/DDX5/GADD45A	6
ssc04210	ssc04210	Apoptosis	5/22	136/8916	1.63962e-05	0.00077882	0.000612701	DDIT3/ACTB/GADD45B/MCL1/GADD45A	5
ssc05169	ssc05169	Epstein-Barr virus infection	4/22	209/8916	0.00154013	0.0487709	0.0383683	GADD45B/CALR/SEM1/GADD45A	4
ssc04064	ssc04064	NF-kappa B signaling pathway	3/22	107/8916	0.00219199	0.0520597	0.0409556	GADD45B/CXCL2/GADD45A	3
ssc05216	ssc05216	Thyroid cancer	2/22	36/8916	0.00348038	0.0661271	0.0520225	GADD45B/GADD45A	2
ssc05225	ssc05225	Hepatocellular carcinoma	3/22	163/8916	0.00715624	0.082899	0.065217	ACTB/GADD45B/GADD45A	3
ssc05213	ssc05213	Endometrial cancer	2/22	58/8916	0.00883738	0.082899	0.065217	GADD45B/GADD45A	2
ssc04612	ssc04612	Antigen processing and presentation	2/22	63/8916	0.0103639	0.082899	0.065217	CALR/CD74	2
ssc05217	ssc05217	Basal cell carcinoma	2/22	63/8916	0.0103639	0.082899	0.065217	GADD45B/GADD45A	2
ssc05218	ssc05218	Melanoma	2/22	69/8916	0.0123388	0.082899	0.065217	GADD45B/GADD45A	2
ssc05214	ssc05214	Glioma	2/22	70/8916	0.0126829	0.082899	0.065217	GADD45B/GADD45A	2
ssc05223	ssc05223	Non-small cell lung cancer	2/22	70/8916	0.0126829	0.082899	0.065217	GADD45B/GADD45A	2
ssc04115	ssc04115	p53 signaling pathway	2/22	73/8916	0.0137401	0.082899	0.065217	GADD45B/GADD45A	2
ssc05212	ssc05212	Pancreatic cancer	2/22	74/8916	0.0141008	0.082899	0.065217	GADD45B/GADD45A	2
ssc05220	ssc05220	Chronic myeloid leukemia	2/22	75/8916	0.0144656	0.082899	0.065217	GADD45B/GADD45A	2
ssc03008	ssc03008	Ribosome biogenesis in eukaryotes	2/22	76/8916	0.0148346	0.082899	0.065217	RPP30/RN5-8S	2
ssc05412	ssc05412	Arrhythmogenic right ventricular cardiomyopathy	2/22	76/8916	0.0148346	0.082899	0.065217	ACTB/CDH2	2
ssc05210	ssc05210	Colorectal cancer	2/22	89/8916	0.0199938	0.105523	0.083015	GADD45B/GADD45A	2
ssc05222	ssc05222	Small cell lung cancer	2/22	94/8916	0.022152	0.11076	0.0871354	GADD45B/GADD45A	2
ssc04010	ssc04010	MAPK signaling pathway	3/22	289/8916	0.0329052	0.1563	0.122962	DDIT3/GADD45B/GADD45A	3
ssc04110	ssc04110	Cell cycle	2/22	125/8916	0.0375161	0.169716	0.133516	GADD45B/GADD45A	2
ssc04068	ssc04068	FoxO signaling pathway	2/22	130/8916	0.0402915	0.173986	0.136875	GADD45B/GADD45A	2
ssc04145	ssc04145	Phagosome	2/22	145/8916	0.0490688	0.188241	0.14809	ACTB/CALR	2
ssc05224	ssc05224	Breast cancer	2/22	145/8916	0.0490688	0.188241	0.14809	GADD45B/GADD45A	2
ssc04921	ssc04921	Oxytocin signaling pathway	2/22	148/8916	0.0509021	0.188241	0.14809	ACTB/KCNJ4	2
ssc05226	ssc05226	Gastric cancer	2/22	149/8916	0.0515187	0.188241	0.14809	GADD45B/GADD45A	2
ssc04218	ssc04218	Cellular senescence	2/22	154/8916	0.0546428	0.192262	0.151253	GADD45B/GADD45A	2
ssc05014	ssc05014	Amyotrophic lateral sclerosis	3/22	364/8916	0.0585033	0.198493	0.156155	DDIT3/ACTB/SEM1	3

## Sheet: GO_BP
	ID	Description	GeneRatio	BgRatio	pvalue	p.adjust	qvalue	geneID	Count
GO:2001244	GO:2001244	positive regulation of intrinsic apoptotic signaling pathway	3/21	27/6478	8.17066e-05	0.0427342	0.034734	DDIT3/CLU/MCL1	3
GO:0043065	GO:0043065	positive regulation of apoptotic process	5/21	169/6478	0.000165117	0.0427342	0.034734	DDIT3/NR4A3/CLU/GADD45B/MCL1	5
GO:0043068	GO:0043068	positive regulation of programmed cell death	5/21	170/6478	0.000169766	0.0427342	0.034734	DDIT3/NR4A3/CLU/GADD45B/MCL1	5
GO:0010942	GO:0010942	positive regulation of cell death	5/21	181/6478	0.00022783	0.0427342	0.034734	DDIT3/NR4A3/CLU/GADD45B/MCL1	5
GO:0080135	GO:0080135	regulation of cellular response to stress	5/21	210/6478	0.000454321	0.0427342	0.034734	NR4A3/CLU/GADD45B/MCL1/IER5	5
GO:1902533	GO:1902533	positive regulation of intracellular signal transduction	6/21	329/6478	0.000464543	0.0427342	0.034734	DDIT3/CLU/GADD45B/CALR/MCL1/CD74	6
GO:0035966	GO:0035966	response to topologically incorrect protein	3/21	49/6478	0.000491571	0.0427342	0.034734	DDIT3/CLU/CALR	3
GO:0036475	GO:0036475	neuron death in response to oxidative stress	2/21	11/6478	0.000540939	0.0427342	0.034734	NR4A3/MCL1	2
GO:0043525	GO:0043525	positive regulation of neuron apoptotic process	2/21	11/6478	0.000540939	0.0427342	0.034734	DDIT3/MCL1	2
GO:1903203	GO:1903203	regulation of oxidative stress-induced neuron death	2/21	11/6478	0.000540939	0.0427342	0.034734	NR4A3/MCL1	2
