# Supplementary material for: Isolation of porcine adult cardiomyocytes: Comparison between Langendorff perfusion and tissue slicing-assisted enzyme digestion
Source: PLoS One. 2023 May 26;18(5):e0285169. doi: 10.1371/journal.pone.0285169 (PMC10218724; doi:10.1371/journal.pone.0285169)
Supplement: S9 Data — Spreadsheet “kegg”: KEGG enrichment of distinct top 500 genes RV-CMs isolated via TSAD (related to Fig 3C). (XLSX) [file pone.0285169.s011.xlsx]

## Sheet: kegg
	ID	Description	GeneRatio	BgRatio	pvalue	p.adjust	qvalue	geneID	Count
ssc00280	ssc00280	Valine, leucine and isoleucine degradation	3/17	52/8916	0.000120115	0.00504484	0.00467817	IVD/HIBADH/HSD17B10	3
ssc03010	ssc03010	Ribosome	3/17	149/8916	0.0026189	0.054997	0.0509997	MRPL33/RPL36AL/LOC100739087	3
ssc03015	ssc03015	mRNA surveillance pathway	2/17	91/8916	0.012684	0.177576	0.16467	PPP1CB/PABPC4	2
