# Supplementary material for: Isolation of porcine adult cardiomyocytes: Comparison between Langendorff perfusion and tissue slicing-assisted enzyme digestion
Source: PLoS One. 2023 May 26;18(5):e0285169. doi: 10.1371/journal.pone.0285169 (PMC10218724; doi:10.1371/journal.pone.0285169)
Supplement: S10 Data — Spreadsheet “kegg”: KEGG enrichment of shared top 500 genes between LAA-CMs isolated via Langendorff or TSAD (related to Fig 3C). Spreadsheet “GO_BP”: GO enrichment of shared top 500 genes between LAA-CMs isolated via Langendorff or TSAD (related to S1 Fig). (XLSX) [file pone.0285169.s012.xlsx]

## Sheet: kegg
	ID	Description	GeneRatio	BgRatio	pvalue	p.adjust	qvalue	geneID	Count
ssc03010	ssc03010	Ribosome	79/321	149/8916	1.81179e-76	4.67442e-74	3.64265e-74	RN18S/RPL23/RPLP0/RPL10/RPL6/RPLP1/RPS20/RPS17/RPS8/RPL7/RPS12/RPS23/RPL11/RPS27A/RPL5/RPL26/RPL37/RPL35/RPL17/RPS7/RPL7A/RPS28/RPL8/RPL4/RPL27/RPL31/RPL24/RPS3A/RPS16/RPS6/RPL36/RPL22/RPS13/RPLP2/RPS3/RPL10A/RPL19/RPL39/RPS11/RPL23A/RPL32/RPS26/RPS4X/RPL14/RPL29/RPS15/RPS18/RPL30/RPSA/RPS14/RPL37A/RPS27/RPS19/UBA52/RPL28/RPL38/RPS21/RPL27A/RPS9/RPL21/RPS24/RPL12/LOC100525692/FAU/RPL13/RPL9/RPS15…	79
ssc05171	ssc05171	Coronavirus disease - COVID-19	81/321	251/8916	4.73767e-57	6.11159e-55	4.76261e-55	RPL23/RPLP0/FOS/RPL10/RPL6/RPLP1/RPS20/RPS17/RPS8/RPL7/RPS12/RPS23/RPL11/RPS27A/RPL5/RPL26/JUN/RPL37/RPL35/RPL17/RPS7/RPL7A/RPS28/RPL8/RPL4/RPL27/RPL31/RPL24/RPS3A/RPS16/RPS6/RPL36/RPL22/RPS13/RPLP2/RPS3/RPL10A/RPL19/RPL39/RPS11/RPL23A/RPL32/RPS26/RPS4X/RPL14/RPL29/RPS15/RPS18/RPL30/RPSA/RPS14/RPL37A/RPS27/RPS19/UBA52/RPL28/RPL38/RPS21/RPL27A/RPS9/RPL21/RPS24/RPL12/LOC100525692/FAU/RPL13/RPL9/NFK…	81
ssc05012	ssc05012	Parkinson disease	75/321	268/8916	1.41376e-47	1.21583e-45	9.47464e-46	UBB/SLC25A4/COX7A1/LOC100624067/HSPA5/COX5B/NDUFA4/CYCS/LOC100516480/COX8H/UBC/RPS27A/COX6C/LOC100156967/NDUFB9/NDUFA12/COX6B/LOC100524239/VDAC2/LOC100156879/UQCRB/COX7C/SDHB/LOC100524873/TUBA1B/NDUFB8/SDHA/LOC100525869/UQCR10/VDAC1/NDUFV2/NDUFA13/LOC100524308/SDHD/VDAC3/TUBB/UBA52/SLC25A6/NDUFB4/NDUFV1/TUBB4B/SOD1/CALM1/LOC100522678/LOC100127131/NDUFA9/NDUFAB1/NDUFA3/PARK7/TUBA1A/NDUFB5/CAMK2D/N…	75
ssc05415	ssc05415	Diabetic cardiomyopathy	65/321	205/8916	7.20983e-45	4.65034e-43	3.62389e-43	GAPDH/PLN/SLC25A4/COX7A1/ATP2A2/LOC100624067/TNNI3/COX5B/NDUFA4/LOC100516480/COX8H/COX6C/LOC100156967/NDUFB9/NDUFA12/COX6B/LOC100524239/VDAC2/LOC100156879/UQCRB/COX7C/SDHB/LOC100524873/NDUFB8/SDHA/PDHA1/LOC100525869/UQCR10/VDAC1/NDUFV2/NDUFA13/LOC100524308/SDHD/VDAC3/SLC25A6/NDUFB4/NDUFV1/LOC100522678/NDUFA9/NDUFAB1/NDUFA3/NDUFB5/CAMK2D/NDUFB1/NDUFB2/NDUFS2/NDUFS5/NDUFC2/SDHC/NDUFA8/PDHB/NDUFS1/N…	65
ssc00190	ssc00190	Oxidative phosphorylation	54/321	137/8916	5.15333e-43	2.65912e-41	2.07218e-41	COX7A1/LOC100624067/COX5B/NDUFA4/CYCS/LOC100516480/COX8H/COX6C/LOC100156967/NDUFB9/NDUFA12/COX6B/LOC100524239/LOC100156879/UQCRB/COX7C/SDHB/LOC100524873/NDUFB8/SDHA/LOC100525869/UQCR10/NDUFV2/NDUFA13/LOC100524308/SDHD/NDUFB4/NDUFV1/COX17/LOC100522678/NDUFA9/NDUFAB1/NDUFA3/NDUFB5/NDUFB1/NDUFB2/NDUFS2/NDUFS5/NDUFC2/SDHC/NDUFA8/NDUFS1/NDUFS7/NDUFS3/NDUFB10/NDUFA11/COX7A2/NDUFA10/NDUFA1/NDUFS6/NDUFS8…	54
ssc04932	ssc04932	Non-alcoholic fatty liver disease	57/321	158/8916	7.34239e-43	3.15723e-41	2.46034e-41	COX7A1/LOC100624067/COX5B/FOS/NDUFA4/CYCS/LOC100516480/COX8H/COX6C/LOC100156967/JUN/NDUFB9/NDUFA12/COX6B/LOC100524239/LOC100156879/UQCRB/COX7C/SDHB/LOC100524873/NDUFB8/SDHA/LOC100525869/UQCR10/NDUFV2/NDUFA13/LOC100524308/SDHD/NDUFB4/NDUFV1/LOC100522678/NDUFA9/NDUFAB1/NDUFA3/NDUFB5/NDUFB1/NDUFB2/NDUFS2/NDUFS5/NDUFC2/SDHC/NDUFA8/NDUFS1/NDUFS7/ATF4/NDUFS3/NDUFB10/NDUFA11/COX7A2/NDUFA10/NDUFA1/SOCS3/…	57
ssc05208	ssc05208	Chemical carcinogenesis - reactive oxygen species	64/321	227/8916	1.28918e-40	4.75156e-39	3.70277e-39	SLC25A4/COX7A1/LOC100624067/COX5B/FOS/NDUFA4/LOC100516480/COX8H/COX6C/LOC100156967/JUN/NDUFB9/NDUFA12/COX6B/LOC100524239/VDAC2/LOC100156879/UQCRB/COX7C/SDHB/LOC100524873/NDUFB8/SDHA/LOC100525869/UQCR10/VDAC1/NDUFV2/NDUFA13/LOC100524308/SDHD/VDAC3/VEGFA/SLC25A6/SOD2/NDUFB4/NDUFV1/SOD1/LOC100522678/NDUFA9/NDUFAB1/NDUFA3/NDUFB5/NDUFB1/NDUFB2/NDUFS2/NDUFS5/MGST1/MGST3/NDUFC2/SDHC/NFKBIA/NDUFA8/NDUFS1…	64
ssc05020	ssc05020	Prion disease	69/321	273/8916	1.97168e-40	6.35866e-39	4.95513e-39	SLC25A4/COX7A1/LOC100624067/EGR1/HSPA5/COX5B/NDUFA4/CYCS/LOC100516480/COX8H/HSPA8/COX6C/LOC100156967/NDUFB9/NDUFA12/COX6B/LOC100524239/VDAC2/LOC100156879/UQCRB/COX7C/SDHB/LOC100524873/TUBA1B/NDUFB8/SDHA/LOC100525869/UQCR10/VDAC1/NDUFV2/NDUFA13/LOC100524308/SDHD/VDAC3/TUBB/SLC25A6/NDUFB4/NDUFV1/TUBB4B/SOD1/LOC100522678/LOC100127131/NDUFA9/NDUFAB1/NDUFA3/TUBA1A/NDUFB5/NDUFB1/NDUFB2/NDUFS2/NDUFS5/HS…	69
ssc05016	ssc05016	Huntington disease	67/321	308/8916	8.30731e-35	2.38143e-33	1.85578e-33	SLC25A4/COX7A1/LOC100624067/COX5B/NDUFA4/GPX3/CYCS/LOC100516480/COX8H/COX6C/LOC100156967/NDUFB9/NDUFA12/COX6B/LOC100524239/VDAC2/LOC100156879/UQCRB/COX7C/SDHB/LOC100524873/TUBA1B/NDUFB8/SDHA/LOC100525869/UQCR10/VDAC1/NDUFV2/NDUFA13/LOC100524308/SDHD/VDAC3/TUBB/SLC25A6/SOD2/NDUFB4/NDUFV1/TUBB4B/SOD1/TGM2/LOC100522678/LOC100127131/NDUFA9/NDUFAB1/NDUFA3/TUBA1A/NDUFB5/NDUFB1/NDUFB2/NDUFS2/NDUFS5/NDUF…	67
ssc04714	ssc04714	Thermogenesis	57/321	232/8916	1.48331e-32	3.82694e-31	2.98224e-31	NPPA/COX7A1/LOC100624067/COX5B/NDUFA4/LOC100516480/COX8H/COX6C/LOC100156967/NDUFB9/NDUFA12/ACTG1/RPS6/COX6B/LOC100524239/LOC100156879/UQCRB/COX7C/SDHB/LOC100524873/NDUFB8/SDHA/LOC100525869/UQCR10/NDUFV2/NDUFA13/LOC100524308/SDHD/NDUFB4/NDUFV1/COX17/LOC100522678/NDUFA9/NDUFAB1/NDUFA3/NDUFB5/NDUFB1/NDUFB2/NDUFS2/NDUFS5/NDUFC2/SDHC/NDUFA8/NDUFS1/NDUFS7/NDUFS3/NDUFB10/NDUFA11/COX7A2/NDUFA10/NDUFA1/ND…	57
ssc05014	ssc05014	Amyotrophic lateral sclerosis	69/321	364/8916	7.18981e-32	1.68634e-30	1.31412e-30	COX7A1/LOC100624067/HSPA5/COX5B/NDUFA4/GPX3/CYCS/LOC100516480/COX8H/COX6C/LOC100156967/NDUFB9/NDUFA12/ACTG1/CHCHD10/COX6B/LOC100524239/LOC100156879/UQCRB/COX7C/SDHB/LOC100524873/TUBA1B/NDUFB8/SQSTM1/SDHA/LOC100525869/UQCR10/VDAC1/NDUFV2/NDUFA13/LOC100524308/SDHD/TUBB/NDUFB4/NDUFV1/TUBB4B/SOD1/LOC100522678/LOC100127131/NDUFA9/NDUFAB1/NDUFA3/TUBA1A/NDUFB5/NDUFB1/NDUFB2/NDUFS2/NDUFS5/NDUFC2/SDHC/NDU…	69
ssc05022	ssc05022	Pathways of neurodegeneration - multiple diseases	78/321	474/8916	1.02111e-31	2.19538e-30	1.71081e-30	UBB/SLC25A4/COX7A1/ATP2A2/LOC100624067/HSPA5/COX5B/NDUFA4/GPX3/CYCS/LOC100516480/COX8H/UBC/RPS27A/COX6C/LOC100156967/NDUFB9/NDUFA12/COX6B/LOC100524239/VDAC2/LOC100156879/UQCRB/COX7C/SDHB/LOC100524873/TUBA1B/NDUFB8/APP/SQSTM1/SDHA/LOC100525869/UQCR10/VDAC1/NDUFV2/NDUFA13/LOC100524308/SDHD/VDAC3/TUBB/UBA52/SLC25A6/NDUFB4/NDUFV1/TUBB4B/SOD1/CALM1/LOC100522678/LOC100127131/NDUFA9/NDUFAB1/NDUFA3/PARK7…	78
ssc05010	ssc05010	Alzheimer disease	68/321	384/8916	1.6827e-29	3.33951e-28	2.60239e-28	GAPDH/SLC25A4/COX7A1/ATP2A2/LOC100624067/COX5B/NDUFA4/CYCS/LOC100516480/COX8H/COX6C/LOC100156967/NDUFB9/NDUFA12/COX6B/LOC100524239/VDAC2/LOC100156879/UQCRB/COX7C/SDHB/LOC100524873/TUBA1B/NDUFB8/APP/SDHA/LOC100525869/UQCR10/VDAC1/NDUFV2/NDUFA13/LOC100524308/SDHD/VDAC3/TUBB/SLC25A6/NDUFB4/NDUFV1/TUBB4B/CALM1/LOC100522678/LOC100127131/NDUFA9/NDUFAB1/NDUFA3/TUBA1A/NDUFB5/NDUFB1/NDUFB2/NDUFS2/NDUFS5/N…	68
ssc04260	ssc04260	Cardiac muscle contraction	33/321	87/8916	8.22989e-26	1.51665e-24	1.18189e-24	TNNT2/LOC100736765/ACTC1/MYL4/TNNC1/MYH7/MYL3/COX7A1/ATP2A2/TPM1/LOC100624067/TNNI3/COX5B/LOC100516480/COX8H/COX6C/LOC100156967/CASQ2/COX6B/TPM2/LOC100524239/LOC100156879/UQCRB/COX7C/LOC100524873/ATP1A1/LOC100525869/UQCR10/LOC100524308/HRC/LOC100522678/ATP1B1/COX7A2	33
ssc01200	ssc01200	Carbon metabolism	31/321	112/8916	1.2662e-19	2.17787e-18	1.69716e-18	GAPDH/MDH1/MDH2/ENO3/ALDOA/ACO2/GOT2/IDH2/GOT1/SDHB/GPI/SDHA/PDHA1/SUCLG1/CS/TPI1/PGAM1/SDHD/PFKM/PGK1/PKM/ECHS1/SDHC/PDHB/DLST/DLD/OGDH/IDH3A/ACAT1/IDH3B/HK1	31
ssc00020	ssc00020	Citrate cycle (TCA cycle)	17/321	29/8916	6.62682e-18	1.06857e-16	8.32712e-17	MDH1/MDH2/ACO2/IDH2/SDHB/SDHA/PDHA1/SUCLG1/CS/SDHD/SDHC/PDHB/DLST/DLD/OGDH/IDH3A/IDH3B	17
ssc04723	ssc04723	Retrograde endocannabinoid signaling	31/321	149/8916	9.12559e-16	1.38494e-14	1.07925e-14	NDUFA4/NDUFB9/NDUFA12/NDUFB8/NDUFV2/NDUFA13/NDUFB4/NDUFV1/NDUFA9/NDUFAB1/NDUFA3/NDUFB5/NDUFB1/NDUFB2/NDUFS2/NDUFS5/NDUFC2/NDUFA8/NDUFS1/NDUFS7/NDUFS3/NDUFB10/NDUFA11/NDUFA10/NDUFA1/KCNJ5/NDUFS6/NDUFS8/MGLL/NDUFB7/NDUFA7	31
ssc00010	ssc00010	Glycolysis / Gluconeogenesis	15/321	62/8916	3.20954e-09	4.60034e-08	3.58493e-08	GAPDH/LDHB/LDHB/ENO3/ALDOA/GPI/PDHA1/TPI1/PGAM1/PFKM/PGK1/PKM/PDHB/DLD/HK1	15
ssc01230	ssc01230	Biosynthesis of amino acids	15/321	72/8916	2.87396e-08	3.90254e-07	3.04115e-07	GAPDH/ENO3/ALDOA/ACO2/GOT2/IDH2/GOT1/CS/TPI1/PGAM1/PFKM/PGK1/PKM/IDH3A/IDH3B	15
ssc05414	ssc05414	Dilated cardiomyopathy	16/321	95/8916	2.29168e-07	2.95627e-06	2.30374e-06	TNNT2/LOC100736765/ACTC1/TNNC1/MYH7/MYL3/DES/PLN/ATP2A2/TPM1/MYBPC3/TNNI3/ACTG1/TPM2/SGCB/GNAS	16
ssc04137	ssc04137	Mitophagy - animal	13/321	71/8916	1.18277e-06	1.45311e-05	1.13237e-05	UBB/UBC/RPS27A/JUN/SQSTM1/UBA52/GABARAP/PINK1/ATF4/FIS1/TOMM7/GABARAPL1/GABARAPL2	13
ssc04261	ssc04261	Adrenergic signaling in cardiomyocytes	19/321	149/8916	1.49958e-06	1.7586e-05	1.37043e-05	TNNT2/LOC100736765/ACTC1/MYL4/TNNC1/MYH7/MYL3/PLN/ATP2A2/TPM1/TNNI3/TPM2/ATP1A1/CALM1/CAMK2D/ATP1B1/ATF4/GNAS/PPP1CB	19
ssc01210	ssc01210	2-Oxocarboxylic acid metabolism	7/321	18/8916	1.66029e-06	1.86242e-05	1.45133e-05	ACO2/GOT2/IDH2/GOT1/CS/IDH3A/IDH3B	7
ssc04612	ssc04612	Antigen processing and presentation	12/321	63/8916	1.97681e-06	2.12507e-05	1.65601e-05	HSPA5/HSPA8/HSP90AA1/B2M/B2M/CALR/SLA-2/HSP70.2/HSP90AB1/SLA-1/PDIA3/CD74	12
ssc05410	ssc05410	Hypertrophic cardiomyopathy	14/321	90/8916	3.52325e-06	3.636e-05	2.83344e-05	TNNT2/LOC100736765/ACTC1/TNNC1/MYH7/MYL3/DES/ATP2A2/TPM1/MYBPC3/TNNI3/ACTG1/TPM2/SGCB	14
ssc00280	ssc00280	Valine, leucine and isoleucine degradation	10/321	52/8916	1.30961e-05	0.000129954	0.00010127	ACADM/HADHB/ACAA2/OXCT1/HADH/HADHA/ECHS1/DLD/IVD/ACAT1	10
ssc00620	ssc00620	Pyruvate metabolism	9/321	43/8916	1.73699e-05	0.000165979	0.000129343	LDHB/LDHB/MDH1/MDH2/PDHA1/PKM/PDHB/DLD/ACAT1	9
ssc04066	ssc04066	HIF-1 signaling pathway	14/321	109/8916	3.36976e-05	0.000310499	0.000241964	NPPA/GAPDH/LDHB/LDHB/ENO3/ALDOA/RPS6/PDHA1/VEGFA/PFKM/PGK1/CAMK2D/PDHB/HK1	14
ssc05132	ssc05132	Salmonella infection	23/321	253/8916	3.93894e-05	0.00035043	0.000273081	MYL7/GAPDH/FOS/CYCS/MYL9/HSP90AA1/JUN/ACTG1/RPS3/TUBA1B/FLNC/HSP90B1/RHOB/LOC733637/TUBB/TUBB4B/LOC100127131/TUBA1A/NFKBIA/HSP90AB1/SKP1/DYNLL2/LOC100522842	23
ssc04922	ssc04922	Glucagon signaling pathway	12/321	101/8916	0.000259165	0.00222882	0.00173686	LDHB/LDHB/PDHA1/PGAM1/PFKM/PYGM/CALM1/CAMK2D/PKM/PDHB/ATF4/GNAS	12
ssc05134	ssc05134	Legionellosis	9/321	61/8916	0.000302096	0.00251422	0.00195926	EEF1A1/EEF1A2/CYCS/HSPA8/EEF1G/HSP70.2/NFKBIA/HSPD1/LOC100522842	9
ssc04022	ssc04022	cGMP-PKG signaling pathway	16/321	167/8916	0.00033011	0.00266151	0.00207404	NPPA/LOC100736765/MYH7/PLN/SLC25A4/ATP2A2/MYL9/VDAC2/ATP1A1/VDAC1/VDAC3/SLC25A6/CALM1/ATP1B1/ATF4/PPP1CB	16
ssc05416	ssc05416	Viral myocarditis	9/321	66/8916	0.00055071	0.00430555	0.0033552	LOC100736765/MYH7/CYCS/ACTG1/SLA-2/EIF4G2/SGCB/SLA-1/LOC100522842	9
ssc05230	ssc05230	Central carbon metabolism in cancer	9/321	67/8916	0.000616431	0.00467762	0.00364515	LDHB/LDHB/IDH2/PDHA1/PGAM1/PFKM/PKM/PDHB/HK1	9
ssc00630	ssc00630	Glyoxylate and dicarboxylate metabolism	6/321	31/8916	0.000713934	0.00526271	0.00410109	MDH1/MDH2/ACO2/CS/DLD/ACAT1	6
ssc00071	ssc00071	Fatty acid degradation	7/321	43/8916	0.000774516	0.0055507	0.00432551	ACADM/HADHB/ACAA2/HADH/HADHA/ECHS1/ACAT1	7
ssc00640	ssc00640	Propanoate metabolism	6/321	32/8916	0.000852463	0.0059442	0.00463216	LDHB/LDHB/SUCLG1/HADHA/ECHS1/DLD	6
ssc04210	ssc04210	Apoptosis	13/321	136/8916	0.00120385	0.00817352	0.00636941	FOS/CYCS/JUN/ACTG1/TUBA1B/GADD45G/LOC100127131/TUBA1A/GADD45B/NFKBIA/ATF4/MCL1/LOC100522842	13
ssc00650	ssc00650	Butanoate metabolism	5/321	25/8916	0.00171946	0.0113749	0.00886415	OXCT1/HADH/HADHA/ECHS1/ACAT1	5
ssc00062	ssc00062	Fatty acid elongation	5/321	26/8916	0.00206699	0.0133321	0.0103893	HADHB/ACAA2/HADH/HADHA/ECHS1	5
ssc05031	ssc05031	Amphetamine addiction	8/321	67/8916	0.00265203	0.0166884	0.0130048	FOS/JUN/FOSB/CALM1/CAMK2D/ATF4/GNAS/PPP1CB	8
ssc04216	ssc04216	Ferroptosis	6/321	42/8916	0.00364906	0.0224157	0.017468	FTH1/VDAC2/VDAC3/FTL/SAT1/GPX4	6
ssc01212	ssc01212	Fatty acid metabolism	7/321	57/8916	0.00413546	0.024682	0.019234	ACADM/HADHB/ACAA2/HADH/HADHA/ECHS1/ACAT1	7
ssc05418	ssc05418	Fluid shear stress and atherosclerosis	12/321	139/8916	0.00429127	0.024682	0.019234	FOS/HSP90AA1/JUN/ACTG1/SQSTM1/HSP90B1/VEGFA/CALM1/MGST1/MGST3/HSP90AB1/KLF2	12
ssc04217	ssc04217	Necroptosis	13/321	157/8916	0.00430499	0.024682	0.019234	FTH1/SLC25A4/HSP90AA1/VDAC2/SQSTM1/VDAC1/VDAC3/FTL/SLC25A6/PYGM/CAMK2D/HSP90AB1/PPIA	13
ssc05417	ssc05417	Lipid and atherosclerosis	16/321	217/8916	0.00513497	0.0288005	0.0224435	HSPA5/FOS/CYCS/HSPA8/HSP90AA1/JUN/HSP90B1/SOD2/CALM1/CAMK2D/HSP70.2/NFKBIA/HSP90AB1/ATF4/HSPD1/LOC100522842	16
ssc00380	ssc00380	Tryptophan metabolism	6/321	47/8916	0.00642824	0.0352869	0.0274982	HADH/HADHA/ECHS1/DLST/DLD/ACAT1	6
ssc04141	ssc04141	Protein processing in endoplasmic reticulum	13/321	167/8916	0.00720026	0.0380456	0.0296479	CRYAB/HSPA5/HSPA8/HSP90AA1/CALR/HSP90B1/UBE2D3/HSP70.2/HSP90AB1/ATF4/PPP1R15A/SKP1/PDIA3	13
ssc05166	ssc05166	Human T-cell leukemia virus 1 infection	16/321	225/8916	0.00722571	0.0380456	0.0296479	SLC25A4/EGR1/FOS/ZFP36/JUN/B2M/B2M/VDAC2/CALR/VDAC1/VDAC3/SLC25A6/SLA-2/NFKBIA/ATF4/SLA-1	16
ssc04915	ssc04915	Estrogen signaling pathway	11/321	133/8916	0.00840367	0.0433629	0.0337916	FOS/HSPA8/HSP90AA1/JUN/HSP90B1/CALM1/HSP70.2/HSP90AB1/ATF4/KCNJ5/GNAS	11
ssc04218	ssc04218	Cellular senescence	12/321	154/8916	0.00956462	0.0483857	0.0377057	SLC25A4/VDAC2/SQSTM1/VDAC1/VDAC3/SLC25A6/GADD45G/CALM1/SLA-2/GADD45B/PPP1CB/SLA-1	12
ssc05167	ssc05167	Kaposi sarcoma-associated herpesvirus infection	14/321	196/8916	0.0111804	0.0554718	0.0432277	UBB/FOS/ZFP36/CYCS/UBC/RPS27A/JUN/VEGFA/UBA52/CALM1/SLA-2/NFKBIA/SLA-1/LOC100522842	14
ssc00270	ssc00270	Cysteine and methionine metabolism	6/321	53/8916	0.0114873	0.0559193	0.0435765	LDHB/LDHB/MDH1/MDH2/GOT2/GOT1	6
ssc05170	ssc05170	Human immunodeficiency virus 1 infection	15/321	219/8916	0.0126382	0.0603825	0.0470545	FOS/CYCS/JUN/B2M/B2M/CALR/CALM1/SLA-2/NFKBIA/SKP1/SLA-1/PDIA3/CFL2/LOC100522842/CFL1	15
ssc04918	ssc04918	Thyroid hormone synthesis	7/321	73/8916	0.0156675	0.0734949	0.0572726	HSPA5/GPX3/ATP1A1/HSP90B1/ATP1B1/ATF4/GNAS	7
ssc00480	ssc00480	Glutathione metabolism	6/321	57/8916	0.016119	0.0742627	0.0578709	GPX3/IDH2/PRDX6/GPX4/MGST1/MGST3	6
ssc04925	ssc04925	Aldosterone synthesis and secretion	8/321	92/8916	0.0175117	0.0789045	0.0614882	NPPA/ATP1A1/CALM1/CAMK2D/ATP1B1/ATF4/KCNJ5/GNAS	8
ssc04921	ssc04921	Oxytocin signaling pathway	11/321	148/8916	0.0177382	0.0789045	0.0614882	NPPA/EEF2/FOS/MYL9/JUN/ACTG1/CALM1/CAMK2D/KCNJ5/GNAS/PPP1CB	11
ssc04621	ssc04621	NOD-like receptor signaling pathway	12/321	175/8916	0.0240877	0.105333	0.082083	HSP90AA1/JUN/VDAC2/VDAC1/YWHAE/VDAC3/GABARAP/NFKBIA/HSP90AB1/TXNIP/GABARAPL1/GABARAPL2	12
ssc00310	ssc00310	Lysine degradation	6/321	63/8916	0.0252623	0.108628	0.084651	HADH/HADHA/ECHS1/DLST/DLD/ACAT1	6
ssc00051	ssc00051	Fructose and mannose metabolism	4/321	32/8916	0.026793	0.113321	0.0883082	ALDOA/TPI1/PFKM/HK1	4
ssc04024	ssc04024	cAMP signaling pathway	14/321	225/8916	0.0325946	0.133287	0.103867	NPPA/PLN/ATP2A2/TNNI3/FOS/MYL9/JUN/ATP1A1/CALM1/CAMK2D/ATP1B1/NFKBIA/GNAS/PPP1CB	14
ssc00500	ssc00500	Starch and sucrose metabolism	4/321	34/8916	0.0326829	0.133287	0.103867	GPI/PYGM/GYG1/HK1	4
ssc04540	ssc04540	Gap junction	7/321	85/8916	0.0330635	0.133287	0.103867	TUBA1B/TUBB/TUBB4B/LOC100127131/TUBA1A/GJA1/GNAS	7
ssc04657	ssc04657	IL-17 signaling pathway	7/321	89/8916	0.0409441	0.162517	0.126645	FOS/HSP90AA1/JUN/HSP90B1/FOSB/NFKBIA/HSP90AB1	7
ssc04964	ssc04964	Proximal tubule bicarbonate reclamation	3/321	22/8916	0.0429032	0.167713	0.130694	MDH1/ATP1A1/ATP1B1	3
ssc04971	ssc04971	Gastric acid secretion	6/321	74/8916	0.0498286	0.191877	0.149525	ACTG1/ATP1A1/CALM1/CAMK2D/ATP1B1/GNAS	6

## Sheet: GO_BP
	ID	Description	GeneRatio	BgRatio	pvalue	p.adjust	qvalue	geneID	Count
GO:0006412	GO:0006412	translation	68/278	266/6478	6.83389e-36	1.56154e-32	1.39699e-32	EEF1A1/GAPDH/RPL23/RPLP0/RPL10/ZFP36/RPL6/RPLP1/RPS20/RPS17/RPS8/RPS12/RPS23/RPL11/RPS27A/RPL5/RPL26/EIF1/RACK1/RPL35/RPS7/RPS28/RPL8/RPL27/RPL31/RPL24/RPS3A/RPS16/RPS6/RPL22/RPS13/RPLP2/RPS3/RPL10A/RPL19/RPL39/RPS11/RPL32/RPS26/CALR/RPS4X/RPL14/RPL29/RPS15/APP/RPS18/RPSA/RPS27/RPS19/UBA52/EIF3H/RPL38/RPS21/RPL21/RPS24/RPL12/RPL13/RPL9/EIF4A2/EEF1B2/RPL35A/LOC100623540/RPL3/RPL15/RPS5/RPL13A/LOC1…	68
GO:0006091	GO:0006091	generation of precursor metabolites and energy	52/278	148/6478	6.34434e-35	4.83227e-32	4.32305e-32	GAPDH/COX7A1/MDH1/ENO3/COX5B/NDUFA4/CYCS/ACO2/LOC100156967/NDUFB9/NDUFA12/PPP1R3C/UQCRB/COX7C/SDHB/LOC100524873/GPI/NDUFB8/APP/PDHA1/SUCLG1/CS/TPI1/ACADM/UQCR10/PGAM1/NDUFV2/LOC100524308/SDHD/PFKM/NDUFV1/PYGM/COX17/LOC100522678/PGK1/OXCT1/PARK7/PKM/NDUFC2/SDHC/NDUFA8/PDHB/NDUFS1/DLST/NR4A3/NDUFA10/IDH3A/NDUFS6/ACAT1/IDH3B/PPP1CB/NDUFA7	52
GO:0006518	GO:0006518	peptide metabolic process	72/278	324/6478	9.96772e-34	5.69406e-31	5.09403e-31	EEF1A1/GAPDH/RPL23/RPLP0/RPL10/ZFP36/RPL6/RPLP1/RPS20/RPS17/RPS8/RPS12/HSPA8/RPS23/RPL11/RPS27A/RPL5/RPL26/EIF1/RACK1/RPL35/RPS7/RPS28/RPL8/RPL27/RPL31/RPL24/RPS3A/RPS16/RPS6/RPL22/RPS13/RPLP2/RPS3/RPL10A/RPL19/RPL39/RPS11/RPL32/RPS26/CALR/RPS4X/RPL14/RPL29/RPS15/APP/RPS18/RPSA/RPS27/RPS19/UBA52/EIF3H/RPL38/SOD1/RPS21/RPL21/RPS24/PARK7/RPL12/MGST1/RPL13/RPL9/EIF4A2/EEF1B2/RPL35A/LOC100623540/RPL3…	72
GO:0045333	GO:0045333	cellular respiration	34/278	70/6478	1.21018e-28	3.95037e-26	3.53409e-26	MDH1/COX5B/CYCS/ACO2/LOC100156967/NDUFB9/NDUFA12/UQCRB/COX7C/SDHB/LOC100524873/NDUFB8/PDHA1/SUCLG1/CS/UQCR10/NDUFV2/LOC100524308/SDHD/NDUFV1/LOC100522678/PARK7/NDUFC2/SDHC/NDUFA8/PDHB/NDUFS1/DLST/NR4A3/NDUFA10/IDH3A/NDUFS6/IDH3B/NDUFA7	34
GO:0055114	GO:0055114	oxidation-reduction process	47/278	185/6478	1.62011e-24	4.11328e-22	3.67983e-22	MDH1/COX5B/NDUFA4/CYCS/ACO2/LOC100156967/NDUFB9/NDUFA12/PPP1R3C/UQCRB/COX7C/SDHB/LOC100524873/NDUFB8/PDHA1/SUCLG1/CS/ACADM/UQCR10/NDUFV2/LOC100524308/SDHD/PRDX3/PFKM/NDUFV1/ACAA2/PYGM/LOC100522678/PARK7/HADH/HADHA/MGST1/ECHS1/NDUFC2/SDHC/NDUFA8/PDHB/NDUFS1/DLST/NR4A3/NDUFA10/IDH3A/NDUFS6/ACAT1/IDH3B/PPP1CB/NDUFA7	47
GO:0042775	GO:0042775	mitochondrial ATP synthesis coupled electron transport	22/278	34/6478	1.25806e-22	2.87467e-20	2.57174e-20	COX5B/CYCS/LOC100156967/NDUFB9/NDUFA12/UQCRB/COX7C/LOC100524873/NDUFB8/UQCR10/NDUFV2/LOC100524308/SDHD/NDUFV1/LOC100522678/PARK7/NDUFC2/SDHC/NDUFA8/NDUFA10/NDUFS6/NDUFA7	22
GO:0009205	GO:0009205	purine ribonucleoside triphosphate metabolic process	36/278	117/6478	5.44143e-22	1.03614e-19	9.26952e-20	GAPDH/COX7A1/ENO3/COX5B/CYCS/LOC100156967/NDUFB9/NDUFA12/UQCRB/COX7C/LOC100524873/GPI/NDUFB8/APP/TPI1/UQCR10/PGAM1/NDUFV2/LOC100524308/SDHD/PFKM/NDUFV1/LOC100522678/PGK1/PARK7/ATP1B1/PKM/NDUFC2/SDHC/NDUFA8/NDUFS1/NME2/NDUFA10/NDUFS6/RHOQ/NDUFA7	36
GO:0019693	GO:0019693	ribose phosphate metabolic process	42/278	188/6478	1.22357e-19	1.07533e-17	9.62014e-18	NPPA/GAPDH/COX7A1/ENO3/COX5B/CYCS/LOC100156967/NDUFB9/NDUFA12/UQCRB/COX7C/LOC100524873/GPI/NDUFB8/APP/PDHA1/SUCLG1/TPI1/UQCR10/PGAM1/NDUFV2/LOC100524308/SDHD/PFKM/NDUFV1/LOC100522678/PGK1/PARK7/ATP1B1/PKM/NDUFC2/SDHC/NDUFA8/NDUFS1/NME2/DLST/MPC2/NDUFA10/NDUFS6/ACAT1/RHOQ/NDUFA7	42
GO:0072521	GO:0072521	purine-containing compound metabolic process	42/278	200/6478	1.4522e-18	1.14423e-16	1.02365e-16	NPPA/GAPDH/COX7A1/ENO3/COX5B/CYCS/LOC100156967/NDUFB9/NDUFA12/UQCRB/COX7C/LOC100524873/GPI/NDUFB8/APP/PDHA1/SUCLG1/TPI1/UQCR10/PGAM1/NDUFV2/LOC100524308/SDHD/PFKM/NDUFV1/LOC100522678/PGK1/PARK7/ATP1B1/PKM/NDUFC2/SDHC/NDUFA8/NDUFS1/NME2/DLST/MPC2/NDUFA10/NDUFS6/ACAT1/RHOQ/NDUFA7	42
GO:0006099	GO:0006099	tricarboxylic acid cycle	12/278	15/6478	1.25514e-14	8.43529e-13	7.54639e-13	MDH1/ACO2/SDHB/PDHA1/SUCLG1/CS/SDHD/SDHC/PDHB/DLST/IDH3A/IDH3B	12
GO:0010257	GO:0010257	NADH dehydrogenase complex assembly	12/278	21/6478	6.42836e-12	3.76636e-10	3.36947e-10	NDUFB9/NDUFB4/NDUFA9/NDUFAB1/NDUFB5/NDUFB2/NDUFS5/NDUFS7/NDUFA11/NDUFA10/NDUFS8/NDUFB7	12
GO:0032981	GO:0032981	mitochondrial respiratory chain complex I assembly	12/278	21/6478	6.42836e-12	3.76636e-10	3.36947e-10	NDUFB9/NDUFB4/NDUFA9/NDUFAB1/NDUFB5/NDUFB2/NDUFS5/NDUFS7/NDUFA11/NDUFA10/NDUFS8/NDUFB7	12
GO:0042254	GO:0042254	ribosome biogenesis	22/278	110/6478	9.1625e-10	4.75825e-08	4.25684e-08	RPLP0/RPL10/RPL6/RPS8/RPL7/RPL11/RPL26/RPL35/RPS7/RPS28/RPL27/RPL24/RPS16/RPS6/RPL14/RPS15/RPSA/RPS27/RPS19/RPS21/RPS5/LOC100739087	22
GO:0007005	GO:0007005	mitochondrion organization	27/278	165/6478	1.22415e-09	6.21596e-08	5.56093e-08	SLC25A4/COX7A1/NDUFB9/CHCHD10/UQCR10/PRDX3/NDUFB4/COX17/NDUFA9/NDUFAB1/PARK7/NDUFB5/NDUFB2/NDUFS5/GABARAP/POLDIP2/NDUFS1/NDUFS7/NDUFA11/NDUFA10/FAM162A/TOMM7/NDUFS6/NDUFS8/ROMO1/NDUFB7/GABARAPL2	27
GO:0030239	GO:0030239	myofibril assembly	12/278	34/6478	7.25583e-09	3.60426e-07	3.22445e-07	ACTC1/ACTA1/TCAP/MYOZ2/CSRP3/ACTN2/ACTG1/KLHL41/MYOM1/NEBL/LMOD2/CFL2	12
GO:1901135	GO:1901135	carbohydrate derivative metabolic process	46/278	439/6478	8.09696e-09	3.9365e-07	3.52168e-07	NPPA/GAPDH/COX7A1/ENO3/COX5B/CYCS/LOC100156967/NDUFB9/NDUFA12/UQCRB/COX7C/LOC100524873/GPI/NDUFB8/APP/PDHA1/SUCLG1/TPI1/UQCR10/RAMP1/PGAM1/NDUFV2/LOC100524308/SDHD/PFKM/NDUFV1/LOC100522678/PSAP/PGK1/PARK7/ATP1B1/CST3/PKM/NDUFC2/SDHC/NDUFA8/NDUFS1/NME2/DLST/MPC2/NDUFA10/NDUFS6/ACAT1/ITM2B/RHOQ/NDUFA7	46
GO:0042255	GO:0042255	ribosome assembly	10/278	25/6478	3.33078e-08	1.58559e-06	1.4185e-06	RPLP0/RPL10/RPL6/RPL11/RPS28/RPL24/RPS15/RPSA/RPS19/RPS5	10
GO:0010927	GO:0010927	cellular component assembly involved in morphogenesis	12/278	45/6478	2.48903e-07	1.01561e-05	9.0859e-06	ACTC1/ACTA1/TCAP/MYOZ2/CSRP3/ACTN2/ACTG1/KLHL41/MYOM1/NEBL/LMOD2/CFL2	12
GO:0055001	GO:0055001	muscle cell development	14/278	64/6478	3.58956e-07	1.41416e-05	1.26514e-05	ACTC1/ACTA1/TCAP/MYOZ2/CSRP3/ATP2A2/ACTN2/ACTG1/KLHL41/FLNC/MYOM1/NEBL/LMOD2/CFL2	14
GO:0006457	GO:0006457	protein folding	15/278	79/6478	9.56467e-07	3.46909e-05	3.10352e-05	HSPB1/HSPA8/HSP90AA1/CALR/CLU/HSP90B1/HSP70.2/HSPE1/HSPA9/HSP90AB1/HSPD1/HSPB6/CCT7/PDIA3/PPIA	15
GO:0060047	GO:0060047	heart contraction	13/278	62/6478	1.58719e-06	5.33342e-05	4.7714e-05	ACTC1/MYL4/TCAP/PLN/CSRP3/ATP2A2/TPM1/HRC/SOD1/CALM1/ATP1B1/GJA1/KCNJ5	13
GO:0003012	GO:0003012	muscle system process	18/278	121/6478	3.29829e-06	0.000107666	9.63199e-05	MYL4/TNNC1/TCAP/PLN/MYOZ2/CSRP3/ATP2A2/TPM1/ACTN2/MYOM1/HRC/SOD1/CALM1/CAMK2D/ATP1B1/LMOD2/KCNJ5/NDUFS6	18
GO:0006979	GO:0006979	response to oxidative stress	18/278	124/6478	4.71792e-06	0.000143739	0.000128592	ATP2A2/FOS/RACK1/NDUFA12/APP/PRDX3/NDUFB4/PRDX6/SOD1/PSAP/PARK7/GPX4/MGST1/TXNIP/NR4A3/MCL1/NDUFS8/ROMO1	18
GO:0014706	GO:0014706	striated muscle tissue development	18/278	130/6478	9.31177e-06	0.000272787	0.000244041	ACTC1/ACTA1/TCAP/ANKRD1/PLN/MYOZ2/CSRP3/EGR1/ACTN2/FOS/YBX3/KLHL41/ACADM/NDUFV2/MYOM1/NEBL/GJA1/CFL2	18
GO:0031032	GO:0031032	actomyosin structure organization	12/278	62/6478	9.71271e-06	0.000280931	0.000251327	ACTC1/ACTA1/TCAP/MYOZ2/CSRP3/ACTN2/ACTG1/KLHL41/MYOM1/NEBL/LMOD2/CFL2	12
GO:2001244	GO:2001244	positive regulation of intrinsic apoptotic signaling pathway	8/278	27/6478	1.13257e-05	0.00031138	0.000278567	UBB/RPL26/RACK1/RPS7/CLU/SOD1/PARK7/MCL1	8
GO:0072525	GO:0072525	pyridine-containing compound biosynthetic process	9/278	36/6478	1.46955e-05	0.000369001	0.000330117	GAPDH/ENO3/GPI/APP/TPI1/PGAM1/PFKM/PGK1/PKM	9
GO:0016052	GO:0016052	carbohydrate catabolic process	10/278	49/6478	3.34989e-05	0.000757872	0.000678009	GAPDH/ENO3/GPI/APP/TPI1/PGAM1/PFKM/PYGM/PGK1/PKM	10
GO:0061061	GO:0061061	muscle structure development	23/278	213/6478	3.64731e-05	0.000817069	0.000730968	ACTC1/ACTA1/TCAP/ANKRD1/MYOZ2/CSRP3/ATP2A2/EGR1/ACTN2/FOS/YBX3/HSPB2/ACTG1/KLHL41/FLNC/NMRK2/ACADM/MYOM1/NEBL/GJA1/SGCB/LMOD2/CFL2	23
GO:0034599	GO:0034599	cellular response to oxidative stress	12/278	76/6478	8.14591e-05	0.00166191	0.00148678	ATP2A2/FOS/RACK1/PRDX3/PRDX6/SOD1/PSAP/PARK7/MGST1/NR4A3/MCL1/ROMO1	12
GO:0097435	GO:0097435	supramolecular fiber organization	24/278	242/6478	9.78006e-05	0.00197765	0.00176925	ACTC1/DES/ACTA1/TCAP/MYOZ2/CSRP3/TPM1/ACTN2/ACTG1/KLHL41/CLU/APP/RHOB/MYOM1/RND3/NEBL/DSTN/CST3/HSP70.2/TMSB4X/LMOD2/TMSB10/CFL2/CFL1	24
GO:0070925	GO:0070925	organelle assembly	26/278	274/6478	0.000104583	0.00207802	0.00185904	ACTC1/ACTA1/TCAP/MYOZ2/CSRP3/RPLP0/ACTN2/RPL10/RPL6/RPL11/RPS28/RPL24/ACTG1/KLHL41/RPS15/RPSA/VDAC3/MYOM1/RPS19/NEBL/GABARAP/HSP70.2/LMOD2/RPS5/CFL2/GABARAPL2	26
GO:0030029	GO:0030029	actin filament-based process	24/278	249/6478	0.000152731	0.00295754	0.00264588	ACTC1/ACTA1/TCAP/PLN/MYOZ2/CSRP3/TPM1/ACTN2/XIRP1/ACTG1/KLHL41/CALR/RHOB/MYOM1/RND3/NEBL/DSTN/TMSB4X/LMOD2/TMSB10/KCNJ5/RHOQ/CFL2/CFL1	24
GO:0051881	GO:0051881	regulation of mitochondrial membrane potential	6/278	21/6478	0.000186076	0.00354321	0.00316983	UBB/RACK1/PRDX3/SOD1/PARK7/NDUFS1	6
GO:0002474	GO:0002474	antigen processing and presentation of peptide antigen via MHC class I	5/278	14/6478	0.000204235	0.00385683	0.00345041	B2M/CALR/SLA-2/LOC100513601/SLA-1	5
GO:0006364	GO:0006364	rRNA processing	11/278	72/6478	0.000218169	0.00408621	0.00365561	RPS8/RPL7/RPL26/RPL35/RPS7/RPS28/RPL27/RPS16/RPS6/RPS27/RPS21	11
GO:1903201	GO:1903201	regulation of oxidative stress-induced cell death	6/278	23/6478	0.000321923	0.00580448	0.00519281	RACK1/SOD1/PSAP/PARK7/NR4A3/MCL1	6
GO:0008016	GO:0008016	regulation of heart contraction	9/278	54/6478	0.000420932	0.00717783	0.00642144	MYL4/PLN/CSRP3/ATP2A2/HRC/CALM1/ATP1B1/GJA1/KCNJ5	9
GO:0019395	GO:0019395	fatty acid oxidation	7/278	34/6478	0.000492594	0.0082763	0.00740416	ACADM/ACAA2/HADH/HADHA/ECHS1/NR4A3/ACAT1	7
GO:0046677	GO:0046677	response to antibiotic	9/278	57/6478	0.000636181	0.0103834	0.0092892	HSP90AA1/RACK1/GOT2/PRDX3/SOD1/PSAP/PARK7/NR4A3/HNRNPA1	9
GO:0048738	GO:0048738	cardiac muscle tissue development	10/278	72/6478	0.000913672	0.0139183	0.0124516	ACTC1/TCAP/ANKRD1/PLN/CSRP3/ACTN2/ACADM/NDUFV2/MYOM1/NEBL	10
GO:0032411	GO:0032411	positive regulation of transporter activity	5/278	19/6478	0.000993819	0.0148986	0.0133287	ACTN2/CALM1/COX17/PARK7/ATP1B1	5
GO:0071826	GO:0071826	ribonucleoprotein complex subunit organization	12/278	101/6478	0.00120257	0.0178433	0.015963	RPLP0/RPL10/RPL6/RPL11/RPS28/RPL24/RPS15/RPSA/RPS19/EIF3H/RPS5/EIF3K	12
GO:1901796	GO:1901796	regulation of signal transduction by p53 class mediator	5/278	21/6478	0.00162073	0.0234391	0.0209691	UBB/ANKRD1/RPL11/RPL26/RPS7	5
GO:0000302	GO:0000302	response to reactive oxygen species	8/278	53/6478	0.00171376	0.0246286	0.0220332	FOS/RACK1/PRDX3/SOD1/PSAP/PARK7/NR4A3/ROMO1	8
GO:2001038	GO:2001038	regulation of cellular response to drug	4/278	13/6478	0.00174511	0.0247676	0.0221576	RACK1/PSAP/PARK7/NR4A3	4
GO:1902882	GO:1902882	regulation of response to oxidative stress	6/278	32/6478	0.00208759	0.0294453	0.0263424	RACK1/SOD1/PSAP/PARK7/NR4A3/MCL1	6
GO:0043065	GO:0043065	positive regulation of apoptotic process	16/278	169/6478	0.00232814	0.032311	0.0289061	UBB/ANKRD1/RPL26/RACK1/RPS7/RPS6/RPS3/CLU/TIMP3/SOD1/GADD45G/PARK7/GADD45B/NR4A3/FAM162A/MCL1	16
GO:0070296	GO:0070296	sarcoplasmic reticulum calcium ion transport	4/278	14/6478	0.00236146	0.032311	0.0289061	PLN/ATP2A2/HRC/CALM1	4
GO:2001024	GO:2001024	negative regulation of response to drug	4/278	14/6478	0.00236146	0.032311	0.0289061	RACK1/PSAP/PARK7/NR4A3	4
GO:0009612	GO:0009612	response to mechanical stimulus	7/278	44/6478	0.00243131	0.0324734	0.0290514	TCAP/ANKRD1/CSRP3/FOS/JUN/NFKBIA/JUNB	7
GO:0042177	GO:0042177	negative regulation of protein catabolic process	7/278	44/6478	0.00243131	0.0324734	0.0290514	RPL11/RPS7/TIMP3/PARK7/CST3/HSP90AB1/GABARAPL2	7
GO:0050821	GO:0050821	protein stabilization	8/278	56/6478	0.00245771	0.0324734	0.0290514	GAPDH/HSP90AA1/RPS7/CALR/CLU/PARK7/ATP1B1/CCT7	8
GO:0009628	GO:0009628	response to abiotic stimulus	23/278	285/6478	0.00246176	0.0324734	0.0290514	CKM/TCAP/ANKRD1/CSRP3/EGR1/FOS/YBX3/HSPA8/HSP90AA1/RPL26/JUN/APP/BHLHE40/ACADM/VEGFA/SOD1/HSP70.2/GJA1/NFKBIA/FAM162A/HSPD1/JUNB/PPP1CB	23
GO:1903051	GO:1903051	negative regulation of proteolysis involved in cellular protein catabolic process	5/278	23/6478	0.00249789	0.0326153	0.0291783	RPL11/RPS7/PARK7/HSP90AB1/GABARAPL2	5
GO:0006084	GO:0006084	acetyl-CoA metabolic process	4/278	15/6478	0.00311265	0.0390792	0.0349611	PDHA1/DLST/MPC2/ACAT1	4
GO:0086009	GO:0086009	membrane repolarization	4/278	15/6478	0.00311265	0.0390792	0.0349611	ATP1A1/ATP1B1/GJA1/KCNJ5	4
GO:0006417	GO:0006417	regulation of translation	12/278	115/6478	0.00365016	0.0453295	0.0405527	GAPDH/RPL10/ZFP36/RPL26/EIF1/RACK1/RPL22/RPS3/CALR/RPS4X/APP/EIF3K	12
