# Supplementary material for: Isolation of porcine adult cardiomyocytes: Comparison between Langendorff perfusion and tissue slicing-assisted enzyme digestion
Source: PLoS One. 2023 May 26;18(5):e0285169. doi: 10.1371/journal.pone.0285169 (PMC10218724; doi:10.1371/journal.pone.0285169)
Supplement: S11 Data — Spreadsheet “kegg”: KEGG enrichment of distinct top 500 genes LAA-CMs isolated via Langendorff (related to Fig 3C). (XLSX) [file pone.0285169.s013.xlsx]

## Sheet: kegg
	ID	Description	GeneRatio	BgRatio	pvalue	p.adjust	qvalue	geneID	Count
ssc04714	ssc04714	Thermogenesis	5/23	232/8916	0.000261969	0.0261969	0.0209575	NPPB/ACTB/NDUFB3/NDUFB6/CPT1B	5
ssc05410	ssc05410	Hypertrophic cardiomyopathy	3/23	90/8916	0.00152194	0.0444536	0.0355629	RYR2/ACTB/TTN	3
ssc05415	ssc05415	Diabetic cardiomyopathy	4/23	205/8916	0.00170503	0.0444536	0.0355629	RYR2/NDUFB3/NDUFB6/CPT1B	4
ssc05414	ssc05414	Dilated cardiomyopathy	3/23	95/8916	0.00177814	0.0444536	0.0355629	RYR2/ACTB/TTN	3
ssc00020	ssc00020	Citrate cycle (TCA cycle)	2/23	29/8916	0.00247732	0.0495463	0.0396371	SUCLA2/DLAT	2
ssc05020	ssc05020	Prion disease	4/23	273/8916	0.00480787	0.0702443	0.0561955	DDIT3/RYR2/NDUFB3/NDUFB6	4
ssc04210	ssc04210	Apoptosis	3/23	136/8916	0.0049171	0.0702443	0.0561955	DDIT3/ACTB/GADD45A	3
ssc04932	ssc04932	Non-alcoholic fatty liver disease	3/23	158/8916	0.00745393	0.0931741	0.0745393	DDIT3/NDUFB3/NDUFB6	3
ssc05014	ssc05014	Amyotrophic lateral sclerosis	4/23	364/8916	0.0130717	0.121236	0.0969889	DDIT3/ACTB/NDUFB3/NDUFB6	4
ssc04115	ssc04115	p53 signaling pathway	2/23	73/8916	0.0149697	0.121236	0.0969889	SERPINE1/GADD45A	2
ssc04971	ssc04971	Gastric acid secretion	2/23	74/8916	0.0153616	0.121236	0.0969889	ACTB/EZR	2
ssc05010	ssc05010	Alzheimer disease	4/23	384/8916	0.0156576	0.121236	0.0969889	DDIT3/NDUFB3/NDUFB6/LPL	4
ssc05412	ssc05412	Arrhythmogenic right ventricular cardiomyopathy	2/23	76/8916	0.0161586	0.121236	0.0969889	RYR2/ACTB	2
ssc03320	ssc03320	PPAR signaling pathway	2/23	78/8916	0.0169731	0.121236	0.0969889	CPT1B/LPL	2
ssc04922	ssc04922	Glucagon signaling pathway	2/23	101/8916	0.0275396	0.172118	0.137694	PYGB/CPT1B	2
ssc05012	ssc05012	Parkinson disease	3/23	268/8916	0.0304994	0.172118	0.137694	DDIT3/NDUFB3/NDUFB6	3
ssc05022	ssc05022	Pathways of neurodegeneration - multiple diseases	4/23	474/8916	0.0312425	0.172118	0.137694	DDIT3/RYR2/NDUFB3/NDUFB6	4
ssc04931	ssc04931	Insulin resistance	2/23	110/8916	0.0322394	0.172118	0.137694	PYGB/CPT1B	2
ssc01200	ssc01200	Carbon metabolism	2/23	112/8916	0.0333243	0.172118	0.137694	SUCLA2/DLAT	2
ssc04670	ssc04670	Leukocyte transendothelial migration	2/23	114/8916	0.0344236	0.172118	0.137694	ACTB/EZR	2
ssc04152	ssc04152	AMPK signaling pathway	2/23	122/8916	0.0389612	0.18553	0.148424	STRADB/CPT1B	2
ssc04068	ssc04068	FoxO signaling pathway	2/23	130/8916	0.0437161	0.198709	0.158967	FBXO32/GADD45A	2
