# Supplementary material for: Isolation of porcine adult cardiomyocytes: Comparison between Langendorff perfusion and tissue slicing-assisted enzyme digestion
Source: PLoS One. 2023 May 26;18(5):e0285169. doi: 10.1371/journal.pone.0285169 (PMC10218724; doi:10.1371/journal.pone.0285169)
Supplement: S12 Data — Spreadsheet “kegg”: KEGG enrichment of distinct top 500 genes LAA-CMs isolated via TSAD (related to Fig 3C). Spreadsheet “GO_BP”: GO enrichment of distinct top 500 genes LAA-CMs isolated via TSAD (related to S1 Fig). (XLSX) [file pone.0285169.s014.xlsx]

## Sheet: kegg
	ID	Description	GeneRatio	BgRatio	pvalue	p.adjust	qvalue	geneID	Count
ssc04612	ssc04612	Antigen processing and presentation	4/26	63/8916	3.01161e-05	0.00254509	0.00181394	SLA-3/HSPA6/SLA-5/SLA-DRA	4
ssc04145	ssc04145	Phagosome	5/26	145/8916	5.30228e-05	0.00254509	0.00181394	SLA-3/SLA-5/THBS1/LOC100624785/SLA-DRA	5
ssc05332	ssc05332	Graft-versus-host disease	3/26	39/8916	0.000187669	0.00562506	0.00400909	SLA-3/SLA-5/SLA-DRA	3
ssc05330	ssc05330	Allograft rejection	3/26	42/8916	0.000234377	0.00562506	0.00400909	SLA-3/SLA-5/SLA-DRA	3
ssc04940	ssc04940	Type I diabetes mellitus	3/26	48/8916	0.000349044	0.00670165	0.00477639	SLA-3/SLA-5/SLA-DRA	3
ssc05320	ssc05320	Autoimmune thyroid disease	3/26	59/8916	0.000642248	0.00888411	0.00633188	SLA-3/SLA-5/SLA-DRA	3
ssc05418	ssc05418	Fluid shear stress and atherosclerosis	4/26	139/8916	0.0006478	0.00888411	0.00633188	DUSP1/CCL2/SUMO1/SUMO2	4
ssc05416	ssc05416	Viral myocarditis	3/26	66/8916	0.000891889	0.0107027	0.007628	SLA-3/SLA-5/SLA-DRA	3
ssc04141	ssc04141	Protein processing in endoplasmic reticulum	4/26	167/8916	0.0012864	0.0137216	0.00977968	DNAJB1/HSPA6/DNAJA1/SSR2	4
ssc04657	ssc04657	IL-17 signaling pathway	3/26	89/8916	0.00211727	0.0203258	0.0144866	CXCL2/JUND/CCL2	3
ssc05323	ssc05323	Rheumatoid arthritis	3/26	93/8916	0.00240074	0.0209519	0.0149328	CXCL2/CCL2/SLA-DRA	3
ssc04144	ssc04144	Endocytosis	4/26	241/8916	0.00487343	0.0389874	0.0277871	SLA-3/HSPA6/SLA-5/ARF4	4
ssc04514	ssc04514	Cell adhesion molecules	3/26	154/8916	0.00981855	0.0725062	0.0516766	SLA-3/SLA-5/SLA-DRA	3
ssc05144	ssc05144	Malaria	2/26	55/8916	0.0110446	0.0733135	0.0522519	CCL2/THBS1	2
ssc05164	ssc05164	Influenza A	3/26	163/8916	0.0114552	0.0733135	0.0522519	DNAJB1/CCL2/SLA-DRA	3
ssc05134	ssc05134	Legionellosis	2/26	61/8916	0.0134658	0.0807947	0.0575839	CXCL2/HSPA6	2
ssc05168	ssc05168	Herpes simplex virus 1 infection	4/26	353/8916	0.0181183	0.100009	0.0712783	CCL2/SLA-3/SLA-5/SLA-DRA	4
ssc05167	ssc05167	Kaposi sarcoma-associated herpesvirus infection	3/26	196/8916	0.0187517	0.100009	0.0712783	CXCL2/SLA-3/SLA-5	3
ssc05169	ssc05169	Epstein-Barr virus infection	3/26	209/8916	0.0221972	0.112154	0.0799346	SLA-3/SLA-5/SLA-DRA	3
ssc05417	ssc05417	Lipid and atherosclerosis	3/26	217/8916	0.02448	0.115072	0.0820138	CXCL2/CCL2/HSPA6	3
ssc04061	ssc04061	Viral protein interaction with cytokine and cytokine receptor	2/26	85/8916	0.0251719	0.115072	0.0820138	CXCL2/CCL2	2
ssc05166	ssc05166	Human T-cell leukemia virus 1 infection	3/26	225/8916	0.0268867	0.116123	0.0827633	SLA-3/SLA-5/SLA-DRA	3
ssc05163	ssc05163	Human cytomegalovirus infection	3/26	228/8916	0.0278212	0.116123	0.0827633	CCL2/SLA-3/SLA-5	3
ssc05146	ssc05146	Amoebiasis	2/26	99/8916	0.0333657	0.132909	0.0947268	CXCL2/COL3A1	2
ssc04933	ssc04933	AGE-RAGE signaling pathway in diabetic complications	2/26	101/8916	0.0346117	0.132909	0.0947268	CCL2/COL3A1	2
ssc03013	ssc03013	Nucleocytoplasmic transport	2/26	107/8916	0.0384575	0.136738	0.0974555	SUMO1/SUMO2	2
ssc05145	ssc05145	Toxoplasmosis	2/26	107/8916	0.0384575	0.136738	0.0974555	HSPA6/SLA-DRA	2
ssc04668	ssc04668	TNF signaling pathway	2/26	112/8916	0.0417824	0.13883	0.0989466	CXCL2/CCL2	2
ssc05012	ssc05012	Parkinson disease	3/26	268/8916	0.0419381	0.13883	0.0989466	DUSP1/NDUFC1/LOC100624785	3
ssc05020	ssc05020	Prion disease	3/26	273/8916	0.0439173	0.140535	0.100162	HSPA6/NDUFC1/LOC100624785	3
ssc05322	ssc05322	Systemic lupus erythematosus	2/26	118/8916	0.0459111	0.142176	0.101332	LOC100627410/SLA-DRA	2
ssc04010	ssc04010	MAPK signaling pathway	3/26	289/8916	0.0505646	0.151694	0.108115	JUND/DUSP1/HSPA6	3
ssc05165	ssc05165	Human papillomavirus infection	3/26	328/8916	0.0687156	0.1999	0.142472	SLA-3/SLA-5/THBS1	3

## Sheet: GO_BP
	ID	Description	GeneRatio	BgRatio	pvalue	p.adjust	qvalue	geneID	Count
GO:0019882	GO:0019882	antigen processing and presentation	4/24	38/6478	9.83583e-06	0.00768179	0.00662625	SLA-3/SLA-5/THBS1/SLA-DRA	4
