# Supplementary material for: Isolation of porcine adult cardiomyocytes: Comparison between Langendorff perfusion and tissue slicing-assisted enzyme digestion
Source: PLoS One. 2023 May 26;18(5):e0285169. doi: 10.1371/journal.pone.0285169 (PMC10218724; doi:10.1371/journal.pone.0285169)
Supplement: S13 Data — Spreadsheet “Relative Quantitation-LV”: Quantification of relative mRNA expression levels of indicated genes in the LV (related to Fig 3D); Spreadsheet “Relative Quantitation-RV”: Quantification of relative mRNA expression levels of indicated genes in the RV (related to Fig 3D); Spreadsheet “Relative Quantitation-LAA”: Quantification of relative mRNA expression levels of indicated genes in the LAA (related to Fig 3D). (XLSX) [file pone.0285169.s015.xlsx]

## Sheet: Relative Quantitation-LV
	Langendorff			Mean	TSAD			Mean
MYH7	0.719619	0.719081	0.708031	0.715577	0.730016	0.551392	0.712096	0.664501
MYH6	0.622265	0.649311	0.633719	0.635098	0.668037	0.645312	0.606713	0.640021
ACTN2	0.647384	0.661493	0.653955	0.654277	0.643539	0.651741	0.655658	0.650313
ACTN1	0.541843	0.506346	0.533968	0.527386	0.541938	0.551392	0.548113	0.547148
TNNT2	0.737472	0.723382	0.716353	0.725736	0.752623	0.71544	0.721609	0.729891
CD36	0.635142	0.63489	0.607954	0.625995	0.613486	0.621635	0.620736	0.618619
CPT1B	0.604291	0.609141	0.608117	0.607183	0.634635	0.599768	0.614761	0.616388
PPARA	0.535945	0.562548	0.524611	0.541035	0.552099	0.555531	0.52619	0.544607
PCG1A	0.547059	0.573582	0.542896	0.554512	0.458639	0.552139	0.533007	0.514595
MLYCD	0.533573	0.528437	0.517245	0.526418	0.547526	0.518889	0.525678	0.530698
SCN5A	0.517001	0.556206	0.52949	0.534232	0.544121	0.552659	0.528954	0.541911
CACNA1C	0.484511	0.526688	0.499182	0.50346	0.492775	0.524526	0.496844	0.504715
KCNH2	0.467037	0.46612	0.465837	0.466331	0.483638	0.458996	0.467597	0.470077
KCNA5	0.527127	0.525085	0.533513	0.528575	0.573554	0.536643	0.535542	0.54858
KCNJ2	0.537257	0.550065	0.525783	0.537702	0.549427	0.547101	0.531493	0.542674

## Sheet: Relative Quantitation-RV
	Langendorff			Mean	TSAD			Mean
MYH6	0.619265	0.513221	0.651262	0.594583	0.641849	0.634421	0.638854	0.638375
MYH7	0.721819	0.71927	0.712524	0.717871	0.706207	0.534953	0.716647	0.652602
ACTN2	0.648413	0.666063	0.654744	0.656407	0.646791	0.644212	0.659525	0.650176
ACTN1	0.556374	0.537762	0.548964	0.5477	0.559733	0.534953	0.539346	0.544677
TNNT2	0.748365	0.7273	0.709341	0.728335	0.737003	0.718693	0.731654	0.729117
CD36	0.618331	0.518446	0.6428	0.593192	0.617633	0.631315	0.620736	0.623228
CPT1B	0.603677	0.618845	0.612739	0.611754	0.614582	0.604676	0.616794	0.612017
PPARA	0.545898	0.517129	0.546973	0.536667	0.533933	0.518614	0.518814	0.523787
PCG1A	0.562911	0.540993	0.552275	0.55206	0.550011	0.531665	0.530251	0.537309
MLYCD	0.537142	0.52943	0.527217	0.531263	0.528624	0.510819	0.524692	0.521378
SCN5A	0.518331	0.504877	0.54206	0.521756	0.489695	0.490889	0.515974	0.498853
CACNA1C	0.485718	0.499796	0.511208	0.498907	0.488689	0.481781	0.499205	0.489892
KCNH2	0.475431	0.464375	0.472093	0.470633	0.468971	0.462329	0.474838	0.468713
KCNA5	0.508819	0.530659	0.530349	0.523276	0.555379	0.523019	0.538782	0.53906
KCNJ2	0.537704	0.523091	0.528943	0.529913	0.533873	0.518115	0.530106	0.527365

## Sheet: Relative Quantitation-LAA
	Langendorff			Mean	TSAD			Mean
MYH6	0.71641	0.736292	0.713965	0.722222	0.694666	0.721718	0.73025	0.715545
MYH7	0.722713	0.737622	0.718295	0.72621	0.699762	0.726563	0.735212	0.720512
ACTN2	0.642643	0.677344	0.651351	0.657113	0.64066	0.664648	0.660296	0.655201
ACTN1	0.558453	0.562904	0.559163	0.560173	0.571789	0.568147	0.568076	0.569337
TNNT2	0.746942	0.738407	0.721964	0.735771	0.705576	0.748761	0.734357	0.729565
CD36	0.620232	0.640378	0.625218	0.628609	0.601806	0.602181	0.608917	0.604301
CPT1B	0.599298	0.607783	0.606445	0.604509	0.587735	0.611055	0.603993	0.600928
PPARA	0.537954	0.567436	0.537193	0.547528	0.541253	0.535066	0.545307	0.540542
PCG1A	0.572126	0.587733	0.559134	0.572998	0.555134	0.571525	0.571475	0.566045
MLYCD	0.512393	0.523203	0.519921	0.518506	0.512499	0.498612	0.511802	0.507638
SCN5A	0.547937	0.592184	0.565428	0.568516	0.55485	0.523416	0.568431	0.548899
CACNA1C	0.47526	0.52375	0.508533	0.502514	0.516315	0.491883	0.518762	0.508987
KCNA5	0.489097	0.51052	0.47947	0.493029	0.506349	0.500085	0.501704	0.502713
KCNJ2	0.489097	0.51052	0.47947	0.493029	0.506349	0.500085	0.501704	0.502713
