# Supplementary material for: Isolation of porcine adult cardiomyocytes: Comparison between Langendorff perfusion and tissue slicing-assisted enzyme digestion
Source: PLoS One. 2023 May 26;18(5):e0285169. doi: 10.1371/journal.pone.0285169 (PMC10218724; doi:10.1371/journal.pone.0285169)
Supplement: S14 Data — Spreadsheet “APD30”: Quantification of r action potential durations at 30% (APD30) (related to Fig 4B); Spreadsheet “APD50”: Quantification of r action potential durations at 50% (APD50) (related to Fig 4B); Spreadsheet “APD70”: Quantification of r action potential durations at 70% (APD70) (related to Fig 4B); Spreadsheet “APD90”: Quantification of r action potential durations at 90% (APD90) (related to Fig 4B); Spreadsheet “dVdt max”: Quantification of peak, rate of membrane depolarization (dV/dtmax) (related to Fig 4B); Spreadsheet “Peak”: Quantification of statistics of peak (related to Fig 4B); Spreadsheet “RMP”: Quantification of resting membrane potential (related to Fig 4B); Spreadsheet “APA”: Quantification of action potential amplitude (related to Fig 4B). (XLSX) [file pone.0285169.s016.xlsx]

## Sheet: APD30
	Langendorff																	Mean	TSAD																				Mean
LV	160.824	71.7474	106.791	242.315						817.736	34.1023	959.346	941.693	10.5375	1115.7	532.779	636.99	469.213	36.5146	206.568	226.796	118.157	65.2622	85.5635	214.66	70.1548	521.898	652.711	281.034	363.489									215.343
RV	198.889	224.812	169.087	345.999	370.097	214.316	248.884	232.529		224.747	60.3396	111.282	138.642	260.567	124.246	87.1766	121.189	195.8	113.913	78.8082	281.211	43.1871	59.1343	159.486	25.7615	106.395	561.099	976.372	252.335	94.6945	187.742	155.472	61.1499	193.642	131.798	313.736	87.5961	164.627	142.602
LAA	26.8854	20.9933	37.029	31.214	24.095	55.9125	30.9377	22.971	21.3859	26.1101	111.544	300.791	47.1813	594.799	33.8963	18.3458	15.6981	83.517	27.6429	34.3269	38.2624	44.9844	155.846	22.5672	78.7212		126.086	23.667	20.2182	73.7794	81.5865	98.2244	52.2774	64.7317					62.8614

## Sheet: APD50
	Langendorff																	Mean	TSAD																				Mean
LV	254.548	116.237	173.302	374.289						1209.24	51.0624	1206.72	1130.78	35.6441	1358.54	813.642	981.107	642.092	87.5567	422.181	441.071	226.055	115.797	137.197	374.055	220.701	883.046	910.349	395.236	488.733									416.797
RV	278.94	342.531	319.943	452.436	478.355	323.981	354.078	384.496		314.108	153.725	199.346	214.12	353.659	177.184	135.167	181.991	291.504	183.092	457.779	437.81	105.801	203.455	220.215	58.2059	216.318	1136.16	1468.14	403.589	144.134	273.433	219.708	432.812	310.029	270.688	505.386	135.85	241.65	373.269
LAA	140.791	156.123	175.507	158.033	59.7656	202.959	190.696	77.6074	158.684	63.5451	236.835	463.893	282.098	762.217	258.195	39.6412	30.4466	203.355	159.795	67.3167	135.282	117.131	245.914	45.2094	157.744		237.306	62.848	45.3921	143.37	185.69	206.452	160.66	165.861					147.798

## Sheet: APD70
	Langendorff																	Mean	TSAD																				Mean
LV	301.069	144.68	205.143	427.637						1318.25	61.2557	1251.79	1166.2	50.8159	1407.88	879.372	1064.02	689.843	140.393	536.307	561.835	282.612	137.865	169.316	448.41	458.276	1001.49	980.939	433.239	543.795									495.105
RV	311.208	400.962	353.24	490.553	513.361	382.936	391.115	465.661		335.575	193.844	222.513	228.937	386.079	198.547	153.169	204.249	326.997	211.027	617.387	524.814	139.741	255.306	241.03	80.8813	280.611	1283.84	1590.7	454.697	169.38	298.217	239.212	525.472	342.322	332.173	536.871	151.88	264.017	422.726
LAA	239.544	251.846	255.901	234.495	103.008	322.35	313.926	176.615	262.041	118.578	327.686	516.697	451.747	803.212	383.227	84.0225	74.1828	289.358	303.925	124.02	232.494	211.815	326.343	97.5016	224.16		316.139	444.123	104.092	229.545	271.45	307.088	343.247	307.351					265.238

## Sheet: APD90
	Langendorff																	Mean	TSAD																				Mean
LV	329.266	161.778	229.62	451.7						1358.28	69.1606	1268.84	1182.71	66.9266	1429.42	907.465	1105.94	713.426	224.786	576.555	606.458	313.334	155.802	191.687	477.516	543.333	1047.94	1007.78	452.749	587.088									530.802
RV	331.007	452.015	375.989	511.538	534.184	420.651	413.814	510.677		348.33	211.499	235.774	237.648	404.359	213.702	166.035	219.823	349.19	234.383	679.997	582.066	170.117	285.22	254.652	97.1645	326.383	1346.03	1626.99	480.4	189.857	314.729	252.675	553.949	358.636	356.27	554.594	162.791	279.925	447.67
LAA	327.647	335.252	375.656	308.167	160.759	414.812	420.971	253.172	362.52	178.605	401.983	535.66	515.68	823.148	447.394	119.197	111.549	358.363	525.996	208.136	317.316	354.21	461.088	171.395	318.745		411.964	557.611	179.296	296.329	357.477	407.642	416.112	372.387					358.688

## Sheet: dVdt max
	Langendorff																	Mean	Tissue Slicing																				Mean
LV	166.859	349.686	149.409	252.817						265.641	286.228	268.839	281.959	221.229	314.414	218.784	210.655	248.877	154.687	246.903	240.954	256.901	304.701	353.51	277.215	232.506	198.828	301.972	230.661	249.392									267.299
RV	183.49	206.005	237.862	133.445	214.062	193.799	165.683	121.215		204.316	241.144	232.374	236.189	253.037	216.242	184.351	231.14	203.397	341.637	287.48	193.752	197.238	329.139	221.576	257.225	208.499	241.694	233.01	259.291	234.314	224.874	200.609	255.121	233.612	295.524	225.033	221.281	214.35	238.376
LAA	386.915	374.43	323.493	357.566	446.648	389.101	402.885	475.085	473.788	222.526	508.85	247.544	473.225	245.686	501.876	482.591	431.388	396.682	305.37	213.48	469.155	410.046	394.162	408.796	480.054		418.165	356.273	381.299	329.915	388.603	349.308	299.879	424.473					386.748

## Sheet: Peak
	Langendorff																	Mean	TSAD																				Mean
LV	54.7215	55.6615	49.988	56.8951						54.8149	52.5988	63.0348	62.9761	68.0988	54.3452	55.7851	57.3466	57.1889	56.0496	57.255	56.7229	56.4894	60.0996	58.6139	55.5207	60.38	56.2855	57.2214	55.7249	54.941									57.2529
RV	56.6616	54.6451	57.0037	58.7533	61.9901	46.1897	58.6318	49.6427		65.1314	59.2566	60.383	65.942	61.2252	61.3186	68.8152	66.8496	59.5275	54.9418	86.6089	54.7249	61.4106	69.1143	65.2417	62.2396	59.9893	75.3174	63.1909	62.6634	61.633	62.6326	61.57	89.7827	64.3506	62.2867	57.9433	51.7534	60.7561	64.228
LAA	66.8348	76.7739	62.2071	61.2394	66.2085	61.4259	62.5688	64.3024	56.6308	48.4409	62.0059	60.7882	61.663	64.9141	64.785	58.1615	58.8155	62.2215	63.8511	48.6444	73.305	65.0391	66.224	63.7108	65.0049		62.6913	70.3187	63.4753	67.1314	64.8188	69.3776	63.3161	66.3162					65.6187

## Sheet: RMP
	Langendorff																	Mean	Tissue Slicing																				Mean
LV	-75.4365	-79.2575	-81.6947	-78.1898	-79.1509	-86.5381	-76.5707	-74.5767	-80.2025	-84.1146	-76.7798	-75.3642						-78.9897	-78.3557	-77.9079	-78.5615	-76.6832	-77.0461	-81.1702	-80.0932	-78.042	-79.7801	-83.0964	-83.832	-81.7351									-80.1643
RV	-79.5703	-79.1847	-79.124	-76.1874	-76.3343	-81.7878	-78.7801	-78.7458	-78.7533	-80.1667	-82.5962	-78.6162	-80.3314	-80.1322	-77.3008	-79.8412		-79.2158	-81.234	-73.2397	-82.3272	-80.6689	-77.2652	-77.8423	-79.7084	-75.5038	-72.1592	-75.9714	-78.8473	-81.8157	-80.669	-84.9988	-78.8749	-77.9662	-79.6859	-82.4117	-84.5766	-80.0816	-79.3557
LAA	-81.7346	-78.9193	-90.2	-83.1388	-80.1742	-78.856	-84.7593	-82.7473	-84.9877	-88.8313	-77.4495	-74.7762	-84.2841	-73.0207	-76.2319	-81.8224	-76.8222	-81.1033	-73.9111	-80.5869	-80.543	-71.8081	-74.2674	-72.8709	-78.8483	-85.1521	-77.6937	-82.5288	-76.0923	-88.9724	-75.8323	-85.4945	-83.6916						-79.4377

## Sheet: APA
	Langendorff																	Mean	Tissue Slicing																				Mean
LV	130.158	134.919	131.683	135.085						133.966	139.137	139.606	137.553	148.301	138.46	132.565	132.711	136.179	134.405	135.163	135.284	133.173	137.146	139.784	135.614	138.422	136.066	140.318	139.557	136.676									137.417
RV	136.232	133.83	136.128	134.941	138.324	127.977	137.412	128.388		143.885	139.423	142.979	144.558	141.557	141.451	146.116	146.691	138.743	136.176	159.849	137.052	142.079	146.38	143.084	141.948	135.493	147.477	139.162	141.511	143.449	143.302	146.569	168.658	142.317	141.973	140.355	136.33	140.838	143.584
LAA	148.569	155.693	152.407	144.378	146.383	140.282	147.328	147.05	141.619	137.272	139.455	135.564	145.947	137.935	141.017	139.984	135.638	143.325	137.762	129.231	153.848	136.847	140.491	136.582	143.853		147.843	148.012	146.004	143.224	153.791	145.21	148.811	150.008					145.056
